# Supplementary material for: A distinct LHCI arrangement is recruited to photosystem I in Fe-starved green algae
Source: Proc Natl Acad Sci U S A. 2025 Jun 16;122(25):e2500621122. doi: 10.1073/pnas.2500621122 (PMC12207447; doi:10.1073/pnas.2500621122)
Supplement: Supplementary file 2 — Dataset S01 (XLSX) [file pnas.2500621122.sd01.xlsx]

## Sheet: Dunaliella salina Bardawil
	Dataset S1. Proteomics values for Dunaliella spp. grown in either Fe-replete or Fe-starved medium. Spectral counts, protein abundance as log2 MASIC abundances of cells grown in either Fe-replete (15 µM Fe) or Fe-starved (0.15 µM Fe) medium, and log2 fold change relative to the Fe-replete (15 µM Fe) condition.
BestGeneID	Description	Spectral Counts	Averaged Protein Abundance (MASIC)		log2 Fold Change
			15 µM Fe	0.15 µM Fe
DsB_g08900	PSAO1 Photosystem I reaction center subunit O	3	22.9249	18.9638	-3.96114
DsB_g09273	FDX1A Chloroplast ferredoxin (alias=PETF1A)	11	23.4428	20.807	-2.63572
DsB_g05085	Predicted protein	2	17.789	15.1824	-2.6066
DsB_g21481	Predicted protein	4	20.8665	18.3464	-2.52016
DsB_g16326	FSD1 Fe superoxide dismutase	26	24.1588	21.7212	-2.43754
DsB_g11482	BST2 Bestrophin 2	30	24.0656	21.7652	-2.30037
DsB_g11464	Predicted protein	68	25.0697	22.7719	-2.29778
DsB_g14830	GLT1 Glutamate synthase, NADH-dependent	86	24.5029	22.3158	-2.18709
DsB_g27023	petB cytochrome b6	13	24.9474	22.7783	-2.16914
DsB_g27084	psaA_exons_3-4 photosystem I P700 apoprotein A1 exons 3-4	34	26.9556	24.8105	-2.14502
DsB_g13435	PSAG1 Photosystem I reaction center subunit V	17	25.8666	23.7555	-2.11115
DsB_g27006	petD cytochrome b6/f complex subunit 4	6	22.1644	20.0735	-2.09094
DsB_g21645	Predicted protein	9	21.7173	19.6437	-2.07357
DsB_g19257	FLVA1 Thylakoid flavodiiron protein	30	23.4172	21.3573	-2.05992
DsB_g03887	APSR1 Adenylylphosphosulfate reductase	40	24.42	22.4391	-1.98084
DsB_g09779	Predicted protein	2	18.0684	16.1174	-1.951
DsB_g13222	TEF9 conserved expressed protein, possible chloroplast localization	9	23.1976	21.267	-1.93055
DsB_g17443	CAH1B Carbonic anhydrase 2	58	26.1102	24.2184	-1.89183
DsB_g07215	PSAD1 Photosystem I reaction center subunit II, 20 kDa	34	27.0361	25.1532	-1.88291
DsB_g08397	LHCA2 Light-harvesting protein of photosystem I	32	25.6818	23.8226	-1.8592
DsB_g14470	Predicted protein	32	23.6556	21.8238	-1.83175
DsB_g27027	petA apocytochrome f precursor	56	26.8779	25.0474	-1.8305
DsB_g23034	Predicted protein	9	20.2835	18.4915	-1.79206
DsB_g09652	LHCA3 Photosystem I chlorophyll a/b-binding protein 3-1, chloroplastic	30	25.7622	23.9883	-1.77392
DsB_g13580	ZDS1 Zeta-carotene desaturase	28	23.3271	21.5652	-1.76198
DsB_g27042	psaB photosystem I P700 apoprotein A2	30	24.8734	23.1256	-1.7478
DsB_g27013	psaC photosystem I iron-sulfur center	22	25.0811	23.3442	-1.73685
DsB_g21105	FLVB1 Thylakoid flavodiiron protein	41	23.8406	22.1251	-1.71551
DsB_g19264	LCI12 Low-CO2 inducible protein	33	24.2791	22.5864	-1.6926
DsB_g04832	PETC1 Chloroplast cytochrome b6f Rieske iron-sulfur center subunit	31	25.2893	23.605	-1.68439
DsB_g18727	HCF101 [4Fe-4S]-cluster scaffold protein	7	20.6161	18.9376	-1.67855
DsB_g12808	PSAL1 Photosystem I reaction center subunit L	20	24.251	22.574	-1.67697
DsB_g00502	PETO1 Regulator of photosynthetic cyclic electron flow	24	25.1881	23.5256	-1.66249
DsB_g16223	CGL5B Conserved in the Green Lineage	2	18.6025	16.9432	-1.65932
DsB_g00313	PSAE1 Photosystem I reaction center subunit IV, 8.1 kDa	19	23.7266	22.0761	-1.65044
DsB_g13929	CYN26B Cyclophilin 26-2	20	22.836	21.1898	-1.64615
DsB_g23687	NII1 Nitrite reductase, chloroplastic (alias=NIR1)	32	22.8733	21.2302	-1.6431
DsB_g19313	PSAH1 Photosystem I reaction center subunit H	19	24.0528	22.423	-1.6298
DsB_g23686	NAR1D Formate/nitrite transporter	2	18.7609	17.1459	-1.61503
DsB_g12482	APX1A Ascorbate peroxidase 1	27	23.7602	22.1504	-1.60982
DsB_g23200	NUO6 NADH:ubiquinone oxidoreductase 51 kDa subunit	24	23.1625	21.575	-1.58759
DsB_g00978	NUOB14 NADH:ubiquinone oxidoreductase B14 subunit	5	22.029	20.4469	-1.58205
DsB_g01947	Predicted protein	16	22.0006	20.4246	-1.57604
DsB_g01168	RPE1 Ribulose phosphate-3-epimerase, chloroplastic	38	26.325	24.7673	-1.55766
DsB_g17269	PSAF1 Photosystem I reaction center subunit III	32	26.1756	24.6185	-1.5571
DsB_g03064	FDX11 2Fe-2S ferredoxin	3	18.7471	17.1962	-1.5508
DsB_g00884	NUOS1 NADH:ubiquinone oxidoreductase 76 kDa subunit	35	23.6672	22.1266	-1.54067
DsB_g00032	PETM1 Chloroplast cytochrome b6f PetM subunit	2	19.6544	18.1176	-1.53685
DsB_g17447	CAH4 Carbonic anhydrase 4	31	25.2545	23.7185	-1.53594
DsB_g27011	psbD photosystem II protein D2	30	25.9733	24.4458	-1.52747
DsB_g05272	ANR1 Anaerobiosis-Related protein 1	19	23.7495	22.2242	-1.52528
DsB_g03012	ACH1 Aconitate hydratase	74	24.9091	23.3955	-1.51361
DsB_g27038	chlB light-independent protochlorophyllide reductase subunit B	24	22.297	20.7919	-1.50508
DsB_g27054	psbE cytochrome b559 alpha subunit	14	24.6807	23.1796	-1.50108
DsB_g10294	NUO13 NADH:ubiquinone oxidoreductase 18 kDa subunit	9	22.0921	20.6051	-1.48697
DsB_g04766	NUOA7 NADH:ubiquinone oxidoreductase	3	19.4062	17.9305	-1.47572
DsB_g27055	psbH photosystem II reaction center protein H	10	23.5213	22.0497	-1.47159
DsB_g08142	LCI10 Low-CO2 inducible protein	99	26.6839	25.2165	-1.46742
DsB_g00421	Predicted protein	5	19.5676	18.1018	-1.4658
DsB_g11378	LHCA9 Light-harvesting protein of photosystem I	25	25.4748	24.0212	-1.45366
DsB_g11821	NUO7 NADH:ubiquinone oxidoreductase 49 kDa ND7 subunit	19	23.0991	21.6542	-1.44488
DsB_g10934	Predicted protein	17	22.6729	21.2373	-1.43562
DsB_g08143	LCI11 Low-CO2 inducible protein	63	25.2658	23.8485	-1.41729
DsB_g10955	Predicted protein	20	22.7037	21.2867	-1.41699
DsB_g16852	FAB2 Plastid acyl-ACP desaturase	41	23.8406	22.4339	-1.40676
DsB_g19787	FDX1B Chloroplast ferredoxin (alias=PETF1B)	5	18.7902	17.3845	-1.40574
DsB_g27058	psbB photosystem II P680 chlorophyll A apoprotein	55	27.0707	25.6826	-1.38811
DsB_g12261	GLYK1 Glycerate kinase	23	23.3813	21.9966	-1.38474
DsB_g02356	CHLP1 Geranylgeranyl reductase CHLP	45	25.2047	23.8227	-1.38191
DsB_g07407	Predicted protein	5	20.7677	19.3902	-1.37754
DsB_g27062	psbA photosystem II protein D1	29	25.7844	24.4098	-1.37467
DsB_g27037	psbC photosystem II 43 kDa protein	60	26.4021	25.0414	-1.36071
DsB_g00018	CHL27 Copper response defect 1 protein (alias=CRD1)	28	23.5781	22.2201	-1.35801
DsB_g17590	PTOX2 Plastid terminal oxidase	19	22.799	21.4411	-1.35787
DsB_g25389	PPD1B Pyruvate phosphate dikinase	16	22.0283	20.677	-1.35129
DsB_g15756	CYP97A1 Cytochrome P450, CYP97 superfamily	10	21.2074	19.8569	-1.3505
DsB_g00162	PSAK1 Photosystem I reaction center subunit K	14	22.8211	21.4826	-1.33847
DsB_g13174	NUO10 NADH:ubiquinone oxidoreductase subunit 10	8	21.7612	20.424	-1.33724
DsB_g16615	Predicted protein	2	17.9839	16.6492	-1.33476
DsB_g16376	NUOS4 NADH:ubiquinone oxidoreductase 18 kDa subunit	16	22.1692	20.8375	-1.33172
DsB_g17446	CAH3 Carbonic anhydrase 3	32	24.5657	23.2347	-1.331
DsB_g02245	Predicted protein	22	21.2479	19.9207	-1.32717
DsB_g14271	SDH2 Iron-sulfur subunit of mitochondrial succinate dehydrogenase	19	22.4204	21.123	-1.29736
DsB_g18834	CHLH1 Magnesium chelatase subunit H	95	25.0074	23.7144	-1.29301
DsB_g01642	NUO9 NADH:ubiquinone oxidoreductase ND9 subunit	21	23.0401	21.7478	-1.29233
DsB_g01872	PRX4 Peroxiredoxin, type II	9	21.4816	20.1914	-1.29024
DsB_g05067	Predicted protein	4	20.7729	19.4905	-1.28242
DsB_g07824	RBD2 rubredoxin	8	22.6306	21.3702	-1.26042
DsB_g09458	FUM1 Fumarate hydratase 1	24	22.4899	21.2359	-1.25405
DsB_g18075	SDH1 Succinate dehydrogenase flavoprotein subunit	27	22.7397	21.4904	-1.24932
DsB_g10715	Predicted protein	6	20.5748	19.3308	-1.24405
DsB_g03227	Predicted protein	69	24.6182	23.375	-1.24327
DsB_g16231	Predicted protein	2	18.696	17.462	-1.23399
DsB_g14384	Predicted protein	6	21.9299	20.7005	-1.22932
DsB_g17605	PPD1A Pyruvate phosphate dikinase	40	23.4035	22.179	-1.22447
DsB_g17465	LHCBM4 Light-harvesting protein of photosystem II	37	26.7915	25.5777	-1.21379
DsB_g10945	Predicted protein	16	23.9832	22.77	-1.21326
DsB_g00856	NUO8 NADH:ubiquinone oxidoreductase subunit 8	15	21.772	20.5659	-1.20611
DsB_g11899	ZEP1 Zeaxanthin epoxidase 1	19	21.3858	20.1806	-1.20513
DsB_g18054	CPLD30 Conserved in the Plant Lineage and Diatoms	14	24.3146	23.1121	-1.20251
DsB_g07386	LCI24 Low-CO2-inducible membrane protein	3	19.0034	17.8041	-1.19922
DsB_g02133	ribulose-1,5 bisphosphate carboxylase oxygenase large subunit N-methyltransferase, putative (alias=RMT1)	24	21.9285	20.7364	-1.19214
DsB_g07692	NUO5 NADH:ubiquinone oxidoreductase 24 kDa subunit	18	22.1781	20.9957	-1.18234
DsB_g00427	TEF30 Thylakoid enriched fraction, 30-kDa protein	44	25.8338	24.6578	-1.17595
DsB_g20069	NUOA9 NADH:ubiquinone oxidoreductase 39 kDa subunit	20	22.078	20.9113	-1.16672
DsB_g24653	Stress-enhanced protein 3 (alias=STEP3)	21	24.2002	23.0463	-1.15386
DsB_g08868	PSBR1 Photosystem II 10 kDa polypeptide	17	23.8571	22.7063	-1.15079
DsB_g19529	Predicted protein	3	20.4579	19.3118	-1.1461
DsB_g05388	CAT1 Mono-functional catalase	36	24.1018	22.9633	-1.13849
DsB_g22401	Predicted protein	11	21.1941	20.0741	-1.12005
DsB_g13743	FTRC3 Ferredoxin Thioredoxin Reductase, catalytic subunit, chloroplastic	13	22.4932	21.3834	-1.10977
DsB_g17004	Predicted protein	5	19.7704	18.663	-1.10746
DsB_g16589	Predicted protein	3	18.1505	17.0515	-1.09897
DsB_g23674	Predicted protein	7	20.8181	19.7393	-1.07878
DsB_g19619	Chitinase-like hydrolase (alias=CHI3)	2	18.6383	17.5775	-1.06088
DsB_g14447	Predicted protein	2	18.7941	17.7333	-1.06083
DsB_g14928	Predicted protein	2	17.3051	16.2463	-1.05883
DsB_g12092	SDH4 Succinate dehydrogenase subunit D	5	19.8464	18.7885	-1.05792
DsB_g19361	Predicted protein	8	21.1745	20.1167	-1.05786
DsB_g03125	Predicted protein	19	22.6932	21.636	-1.05716
DsB_g12820	Predicted protein	15	22.4198	21.3748	-1.04498
DsB_g12552	Predicted protein	23	21.3838	20.3467	-1.03713
DsB_g13942	Predicted protein	13	22.7498	21.7242	-1.02564
DsB_g12267	CYC4 c-type cytochrome, chloroplast precursor	3	19.8371	18.8116	-1.02554
DsB_g10690	FUO1 Electron transfer flavoprotein-ubiquinone oxidoreductase	12	20.9312	19.908	-1.02316
DsB_g01134	CYC1 mitochondrial cytochrome c	7	22.0341	21.0136	-1.02051
DsB_g20322	Predicted protein	32	24.9143	23.8938	-1.02045
DsB_g24020	FDX4 Apoferredoxin, chloroplast precursor	6	20.2312	19.2191	-1.01211
DsB_g17534	FDX6 Apoferredoxin, chloroplast precursor	13	21.2719	20.263	-1.00889
DsB_g11652	Predicted protein	2	18.0376	17.0303	-1.00736
DsB_g27021	psaJ photosystem I subunit IX	7	19.582	18.5758	-1.00624
DsB_g12632	FTRV1 Ferredoxin Thioredoxin reductase, variable subunit, chloroplastic	9	22.1914	21.187	-1.00437
DsB_g10668	CCS1 c-type cytochrome synthesis 1	2	17.6947	16.7016	-0.993067
DsB_g23606	Predicted protein	2	17.2344	16.2515	-0.982868
DsB_g02081	NDUFAF3 NADH:ubiquinone oxidoreductase 1 alpha subcomplex assembly factor 3	2	17.9583	16.9776	-0.980614
DsB_g15767	THD1 putative threonine dehydratase and component psaA trans-splicing sub complex II	10	20.6704	19.6921	-0.97835
DsB_g00319	ion channel/ voltage-gated chloride channel (alias=CLV6)	9	21.2096	20.2326	-0.976983
DsB_g23669	Predicted protein	7	20.9422	19.9712	-0.971061
DsB_g05344	Predicted protein	18	22.0547	21.0894	-0.965256
DsB_g10884	IDS1 4-hydroxy-3-methylbut-2-enyl diphosphate reductase	42	23.5474	22.6009	-0.94645
DsB_g09269	FSD2 Fe superoxide dismutase 2	11	21.4584	20.5232	-0.935233
DsB_g14255	NUOB13 NADH:ubiquinone oxidoreductase 18 kDa subunit	7	19.2456	18.315	-0.930603
DsB_g13464	CGL50 Conserved in the Green Lineage	3	19.2366	18.3074	-0.929159
DsB_g17050	Predicted protein	4	19.4075	18.484	-0.923492
DsB_g26004	nad4 NADH dehydrogenase subunit 4	4	20.4586	19.5375	-0.921072
DsB_g09354	NUOP1 NADH:ubiquinone oxidoreductase 10 kDa subunit	4	19.7035	18.7898	-0.913715
DsB_g00010	HDS1 1-hydroxy-2-methyl-2-(E)-butenyl 4-diphosphate synthase	74	25.2178	24.3088	-0.908979
DsB_g04501	Predicted protein	59	25.0711	24.1706	-0.900503
DsB_g00041	DHAPS1 DHAP synthetase 1	47	24.1851	23.2858	-0.899272
DsB_g11463	BST1 Bestrophin 1	8	19.6202	18.7229	-0.897303
DsB_g16358	SIR1 Ferredoxin-sulfite reductase	41	24.0509	23.1582	-0.892634
DsB_g09559	CRTISO1 Carotenoid isomerase	23	23.5438	22.6578	-0.886056
DsB_g02719	Predicted protein	2	18.5227	17.6383	-0.884457
DsB_g01318	CAH3 Carbonic anhydrase 3	21	23.7985	22.9145	-0.884048
DsB_g08862	CAG2 Gamma carbonic anhydrase 2	13	21.9132	21.0315	-0.881614
DsB_g13313	S-adenosyl-L-methionine-dependent methyltransferase (alias=SMM12)	7	20.45	19.5692	-0.880772
DsB_g23668	NAR2G nitrite transporter accessory protein	16	23.1083	22.2277	-0.880678
DsB_g15059	ALB3A ALBINO3-like translocon protein	8	20.3909	19.5136	-0.877301
DsB_g03948	SGA1 Serine glyoxylate aminotransferase	50	25.2266	24.3513	-0.875382
DsB_g01014	Predicted protein	3	19.7954	18.9207	-0.87473
DsB_g15016	Pheophorbide a oxygenase-related protein (alias=PAO4B)	5	18.8493	17.977	-0.872235
DsB_g20819	AKC3 conserved expressed protein related to ABC1/COQ8 mitochondrial putative ser/thr kinase	34	22.7651	21.8954	-0.869722
DsB_g14808	TRXF2A Thioredoxin f2, chloroplastic	3	19.5781	18.7123	-0.8658
DsB_g04212	LHCBM1 Light-harvesting protein of photosystem II	75	26.7936	25.9299	-0.863706
DsB_g10600	NUOB8 NADH:ubiquinone oxidoreductase 11 kDa subunit	8	19.7733	18.9099	-0.863357
DsB_g04163	NUOAF4 Complex I intermediate-associated CIA30 protein, mitochondrial	36	23.4519	22.5903	-0.861622
DsB_g02460	Predicted protein	13	21.0415	20.1913	-0.850202
DsB_g22001	UCP2 Mitochondrial uncoupling protein 2	5	18.3818	19.2496	0.867795
DsB_g22475	ICL1 Isocitrate lyase	24	23.5388	24.4085	0.869646
DsB_g14055	FAP129 Flagellar Associated Protein 129	4	17.7867	18.6566	0.869938
DsB_g04033	SOUL heme-binding protein (alias=SOUL2B)	9	20.1322	21.0032	0.870964
DsB_g16438	Predicted protein	4	18.6226	19.508	0.885357
DsB_g15118	Predicted protein	9	20.0181	20.9073	0.88926
DsB_g07604	Predicted protein	7	19.4226	20.3158	0.893245
DsB_g16361	HMOX1 Heme oxygenase	26	22.828	23.7271	0.899091
DsB_g25411	Predicted protein	23	21.952	22.8523	0.900352
DsB_g10141	Predicted protein	23	22.2073	23.108	0.900682
DsB_g11711	Predicted protein	3	18.1402	19.0455	0.905324
DsB_g17430	CPLD11 Conserved in the Plant Lineage and Diatoms	16	21.5537	22.4625	0.908778
DsB_g21942	Xanthine/uracil/vitamin C permease-like (alias=XUV1B)	25	22.0569	22.969	0.912163
DsB_g13283	Predicted protein	3	17.3403	18.2537	0.913347
DsB_g24567	COX12 Mitochondrial cytochrome c oxidase subunit	10	21.089	22.004	0.914967
DsB_g19198	TFN6 Transferrin 6	408	27.0038	27.9192	0.915361
DsB_g16862	Predicted protein	6	20.3378	21.262	0.924242
DsB_g12900	Predicted protein	9	19.2554	20.1889	0.933411
DsB_g07904	ELIP4 Early light-induced LHC-like protein	15	21.0742	22.0141	0.939975
DsB_g12283	TFC1 Tubulin binding cofactor A	5	20.2606	21.2133	0.952668
DsB_g01668	CHT7B Compromised Hydrolysis of Triacylglycerols 7	2	17.012	17.9652	0.953195
DsB_g07925	DnaJ-like protein, ER-targeted (alias=ERJ1)	15	20.8754	21.8348	0.959376
DsB_g00979	COX2B Mitochondrial cytochrome c oxidase subunit II, protein IIb of split subunit	11	21.0428	22.0099	0.967141
DsB_g11043	Predicted protein	4	18.5337	19.5046	0.970917
DsB_g22980	Predicted protein	3	18.3656	19.3388	0.973148
DsB_g22826	Predicted protein	17	19.6202	20.6106	0.990394
DsB_g13758	Predicted protein	4	17.2836	18.2819	0.998344
DsB_g12647	PDI4 Protein disulfide isomerase 4	26	23.2937	24.2923	0.998582
DsB_g08159	ADK3 Adenylate kinase	29	23.9336	24.9462	1.01251
DsB_g08656	Predicted protein	7	20.1625	21.1785	1.01594
DsB_g18969	TIM9 Mitochondrial inner membrane translocase subunit	4	18.5285	19.5525	1.02399
DsB_g23500	Predicted protein	32	23.8759	24.9029	1.02702
DsB_g12891	Predicted protein	2	16.7297	17.7574	1.02773
Contaminant_K1C9_HUMAN	sp|P35527 Keratin, type I cytoskeletal 9 (Cytokeratin-9) (CK-9) (Keratin-9) (K9) - Homo sapiens (Human).	16	20.7057	21.7508	1.04509
DsB_g18901	TFN5 Transferrin 5	59	24.3622	25.409	1.04688
DsB_g20167	Predicted protein	2	17.2945	18.3483	1.05381
DsB_g24128	RFD2 Diaminohydroxyphosphoribosylaminopyrimidine deaminase	26	21.4406	22.499	1.05838
DsB_g21500	Predicted protein	11	20.5475	21.6248	1.07728
Contaminant_K2C1_HUMAN	sp|P04264 Keratin, type II cytoskeletal 1 (Cytokeratin-1) (CK-1) (Keratin-1) (K1) (67 kDa cytokeratin) (Hair alpha protein) - Homo sapiens (Human).	19	21.0753	22.1583	1.08302
DsB_g17310	Predicted protein	4	18.2261	19.3168	1.0907
DsB_g07512	TFN4 Transferrin 4 (alias=TF)	2	15.8192	16.9464	1.12715
DsB_g20444	RFS2 Riboflavin synthase 2	7	20.5112	21.6593	1.14815
DsB_g24368	(alias=ESS101B)	2	15.836	16.9894	1.15339
DsB_g15441	MDAR1 Monodehydroascorbate reductase 1	45	23.9855	25.1423	1.1568
DsB_g21823	Predicted protein	2	17.104	18.2989	1.1949
DsB_g19857	RFS1 Riboflavin synthase 1	18	22.5233	23.7191	1.19582
DsB_g09365	Predicted protein	11	20.4007	21.6064	1.20569
DsB_g19191	MME2 NADP-dependent malic enzyme 2	4	17.9434	19.1625	1.21902
DsB_g15003	(alias=E2FR1)	11	19.2674	20.4946	1.22719
DsB_g01690	COX13 Mitochondrial cytochrome c oxidase 12 kDa subunit	6	19.2787	20.5064	1.2277
DsB_g01766	CNX2 Cofactor of nitrate reductase and xanthine dehydrogenase 2	2	17.2611	18.5019	1.24083
DsB_g14819	FOX1 Multicopper ferroxidase (alias=D-Fox)	26	21.3593	22.6504	1.29113
DsB_g11707	MCA1 petA mRNA stabilization factor	39	21.4826	22.8122	1.32961
DsB_g11687	SEC22 Qb-SNARE protein, Sec20-family	4	17.2697	18.6159	1.34624
DsB_g05826	Predicted protein	3	16.8366	18.1887	1.35205
DsB_g11336	Predicted protein	4	18.9004	20.2569	1.35647
DsB_g22429	Predicted protein	4	17.986	19.3574	1.37148
DsB_g22972	RB60 Protein disulfide isomerase 1	48	24.1317	25.504	1.3723
DsB_g23332	SUPT2 Siderophore Uptake Protein 2 (alias=P130B2)	144	25.3586	26.7335	1.37487
DsB_g07584	IRT1 Fe responsive transporter 1	5	19.971	21.3649	1.39393
DsB_g16814	CLPD1 ClpD chaperone, Hsp100 family	3	17.6885	19.1231	1.43461
DsB_g15134	Predicted protein	12	20.2406	21.8553	1.61468
DsB_g09881	COX5C Mitochondrial cytochrome c oxidase 11 kD subunit	4	20.504	22.2272	1.72319
DsB_g21683	Aldo/keto reductase (alias=AKR6B)	40	23.3325	25.1066	1.77409
DsB_g04822	GAPC1 Glyceraldehyde 3-phosphate dehydrogenase, GAPC, chloroplastic	10	19.2297	21.0757	1.84607
DsB_g02895	Predicted protein	20	20.5741	22.4501	1.87595
DsB_g18899	TFN1 Transferrin 1 (alias=TTf1,Tsf2)	245	26.4164	28.3795	1.96319
DsB_g03931	Predicted protein	44	22.7103	24.6984	1.98812
DsB_g15943	GAP2 Glyceraldehyde 3-phosphate dehydrogenase, GAPC, cytosolic	15	19.3318	21.448	2.11617
DsB_g13618	CREG1A Cellular repressor of E1A stimulated genes 1A	18	21.6194	23.9615	2.34216
DsB_g05825	TFN3 Transferrin 3	45	21.1184	23.5197	2.40123
DsB_g04129	Predicted protein	32	21.3136	24.4668	3.15325
DsB_g22146	FLD1 Flavidoxin 1 (alias=FLV)	80	24.1289	27.6435	3.5146
DsB_g05644	TIDI1 Iron deficiency-induced thylakoid protein (alias=Tidi)	39	22.7484	26.3232	3.57482
DsB_g23861	Predicted protein	2	13.0307	14.4353	1.40452
DsB_g02928	Predicted protein	6	20.0323	19.1863	-0.845939
DsB_g16888	CYP97C3 Cytochrome P450, CYP97 superfamily	16	22.4252	21.5802	-0.844971
DsB_g27024	rpl36 50S ribosomal protein L36	4	19.8163	18.9716	-0.844637
DsB_g11939	LHCBM2 Light-harvesting protein of photosystem II	56	27.48	26.64	-0.839984
DsB_g22003	CPL12 glyoxylase family protein; Conserved in plant lineage	22	22.6488	21.8109	-0.837965
DsB_g11766	Calmodulin-like protein (alias=CAM3)	13	22.2243	21.3865	-0.837807
DsB_g08225	PRPL22 Chloroplast ribosomal protein L22/L18	8	21.5467	20.7096	-0.837021
DsB_g18824	PSB33B PSII assembly protein	6	20.7988	19.972	-0.826788
DsB_g13616	Predicted protein	3	24.001	23.1832	-0.817769
DsB_g08627	GPM1 Phosphoglycerate mutase 1 (alias=FAP15)	40	23.9934	23.176	-0.817357
DsB_g08500	FAD6 Omega-6-fatty acid desaturase, chloroplast isoform	9	21.4415	20.6273	-0.814217
DsB_g21635	CPL22 Conserved in the Plant Lineage	7	21.2477	20.436	-0.811642
DsB_g08045	Predicted protein	5	19.2488	18.438	-0.810854
DsB_g12510	AAT1 Alanine aminotransferase	57	24.8767	24.0661	-0.810593
DsB_g22588	Predicted protein	3	19.2931	18.4902	-0.802849
DsB_g19473	Predicted protein	5	19.5058	18.7054	-0.80037
DsB_g15203	LHCB5 Light-harvesting minor chlorophyll a/b binding protein of photosystem II	60	26.4627	25.6663	-0.796409
DsB_g13071	LHCB4 Light-harvesting minor chlorophyll a/b binding protein of photosystem II	51	27.026	26.2297	-0.796366
DsB_g15476	CHLI1 Magnesium chelatase subunit I, isoform 1	37	24.1468	23.3523	-0.794495
DsB_g03032	GAPA1 Glyceraldehyde-3-Phosphate Dehydrogenase A	118	28.5381	27.7476	-0.790471
DsB_g14363	PRPL13 Chloroplast ribosomal protein L13	18	23.5056	22.7153	-0.790362
DsB_g23002	CGL93 predicted protein	15	22.2114	21.423	-0.788401
DsB_g14505	PRPL21 Chloroplast ribosomal protein L21	6	22.9322	22.1451	-0.787015
DsB_g07659	NUOS6 NADH:ubiquinone oxidoreductase 16.3 kDa subunit	9	21.0191	20.2338	-0.78526
DsB_g13625	PEPC2 Phosphoenolpyruvate carboxylase 2	96	25.4974	24.7134	-0.784049
DsB_g10293	UROD1 Uroporphyrinogen-III decarboxylase, chloroplast precursor	40	24.0396	23.2562	-0.783338
DsB_g12008	LTD1B Homolog to LHCP translocon defect protein LTD	7	20.7306	19.9475	-0.78312
DsB_g10985	PRPL27 Chloroplast ribosomal protein L27	13	23.3422	22.5625	-0.779666
DsB_g08172	PRPL31 Chloroplast ribosomal protein L31	7	21.5423	20.7651	-0.777186
DsB_g12091	SDH3 Succinate dehydrogenase subunit b560	4	18.5724	17.8026	-0.769846
DsB_g20676	Predicted protein	2	18.2965	17.5267	-0.769779
DsB_g04242	Predicted protein	10	21.0318	20.2623	-0.769585
DsB_g02976	GLTR1 Glutamyl-tRNA reductase 1	22	22.5445	21.7774	-0.767178
DsB_g09526	Predicted protein	15	21.5046	20.738	-0.76663
DsB_g02980	EFG1 Chloroplast elongation factor G	87	25.7329	24.9668	-0.766053
DsB_g15509	Predicted protein	2	20.5906	19.832	-0.758561
DsB_g01718	Predicted protein	15	23.2483	22.4909	-0.757408
DsB_g03888	Predicted protein	24	23.6556	22.9019	-0.753681
DsB_g16634	Predicted protein	17	21.8634	21.1099	-0.753526
DsB_g17969	FBP2 Fructose-1,6-bisphosphatase, chloroplastic	42	25.7358	24.9823	-0.753456
DsB_g09853	Predicted protein	4	18.9525	18.1995	-0.753021
DsB_g01062	CPLD60 possible hydrolase	6	19.3762	18.6277	-0.748482
DsB_g27033	rpl2 50S ribosomal protein L2	37	23.999	23.2542	-0.744885
DsB_g02306	Predicted protein	2	17.7246	16.98	-0.744585
DsB_g05208	CGL76 Conserved in the Green Lineage	28	23.6539	22.9109	-0.74299
DsB_g22556	Predicted protein	8	21.0362	20.2943	-0.741954
DsB_g26003	nad1 NADH dehydrogenase subunit 1	3	19.1219	18.3813	-0.740674
DsB_g01015	SRP54L Chloroplast SRP54	8	20.455	19.7174	-0.737572
DsB_g00821	CPLD62 Conserved in the Plant Lineage and Diatoms	14	21.4131	20.6757	-0.737356
DsB_g19399	Predicted protein	6	20.9951	20.2579	-0.737145
DsB_g10569	NUOP3 NADH:ubiquinone oxidoreductase 22 kDa subunit	14	21.6445	20.9086	-0.735844
DsB_g23942	Predicted protein	2	20.1965	19.4612	-0.735311
DsB_g09437	Predicted protein	5	20.2525	19.5177	-0.734731
DsB_g06586	Predicted protein	6	19.4959	18.7661	-0.729809
DsB_g19099	N-acetyltransferase (alias=NAT35)	7	20.0074	19.2789	-0.728562
DsB_g09299	Predicted protein	2	18.7747	18.0463	-0.728398
DsB_g16632	Predicted protein	7	20.5168	19.7895	-0.727235
DsB_g17227	AAD1 Acetohydroxyacid dehydratase	46	23.6672	22.9415	-0.725738
DsB_g08289	Predicted protein	75	24.4386	23.7129	-0.725675
DsB_g15508	Predicted protein	10	21.2787	20.553	-0.725657
DsB_g24172	CAG3 Gamma carbonic anhydrase 3	22	22.6967	21.9717	-0.724975
DsB_g07698	SHKG1 5-enolpyruvylshikimate-3-phosphate (EPSP) synthase (EC 2.5.1.19)	34	23.2312	22.5065	-0.724775
DsB_g11103	Predicted protein	5	19.5192	18.7978	-0.721359
DsB_g24641	Predicted protein	8	19.5457	18.8253	-0.720403
DsB_g20461	Predicted protein	8	20.1514	19.437	-0.714384
DsB_g01826	PRPL4 Chloroplast ribosomal protein L4	26	24.573	23.8606	-0.712383
DsB_g15495	Predicted protein	2	16.6452	15.933	-0.71219
DsB_g04646	NFU2 Iron-sulfur cluster assembly protein	12	21.4993	20.7874	-0.711945
DsB_g18431	SSS4 Soluble starch synthase IV	28	22.6892	21.9799	-0.709385
DsB_g18012	LSD1 zinc-finger protein Lsd1	4	18.4579	17.7519	-0.706046
DsB_g15063	Predicted protein	6	19.0008	18.2951	-0.705782
DsB_g17889	CP12B Calvin cycle protein CP12, chloroplastic	11	24.5402	23.8377	-0.702531
DsB_g20279	Predicted protein	3	20.5742	19.8731	-0.701093
DsB_g27003	rpl14 50S ribosomal protein L14	16	23.3925	22.6929	-0.699606
DsB_g14924	PRPL33 Chloroplast ribosomal protein L33	4	20.6888	19.9901	-0.698726
DsB_g14508	Predicted protein	4	23.2148	22.5217	-0.693122
DsB_g01982	RBD1 thylakoid-bound rubredoxin involved in PSII biogenesis	10	22.9104	22.2207	-0.689719
DsB_g19200	HLA8 Transcriptional co-activator/nuclease induced by high light	15	22.8782	22.1892	-0.689012
DsB_g03098	NUO18 NADH:ubiquinone oxidoreductase subunit	3	20.2121	19.5252	-0.686813
DsB_g22555	UCP1 mitochondrial uncoupling protein	30	24.3075	23.622	-0.685526
DsB_g20941	PRPL3 Chloroplast ribosomal protein L3	28	23.9267	23.2412	-0.685497
DsB_g07677	AAA1 Plastidic ADP/ATP translocase	29	24.632	23.9475	-0.684521
DsB_g04902	FAD5A Palmitate delta-7 desaturase	4	19.0694	18.386	-0.683375
DsB_g12562	PHT4D Sodium-dependent phosphate transporter, major facilitator superfamily	3	17.7415	17.0585	-0.682942
DsB_g18854	RIP1 Rieske iron-sulfur protein of mitochondrial ubiquinol-cytochrome c reductase	15	21.9634	21.2805	-0.682897
DsB_g05448	PRPL35 Chloroplast ribosomal protein L35	5	20.8018	20.1236	-0.678247
DsB_g07995	PRPL19 Chloroplast ribosomal protein L19	16	22.0788	21.4008	-0.677934
DsB_g13467	NUOB12 NADH-ubiquinone oxidoreductase B12 subunit	3	19.2361	18.5601	-0.675962
DsB_g17719	THB1 Truncated hemoglobin	50	25.6444	24.9698	-0.674593
DsB_g22693	Chitinase-like hydrolase (alias=CHI4)	7	19.5987	18.9241	-0.67454
DsB_g05393	EFG12 Putative chloroplast TypA translation elongation GTPase	56	24.3112	23.6393	-0.671922
DsB_g11021	PRPL29 Putative chloroplast ribosomal protein L29	7	22.176	21.5054	-0.670522
DsB_g23821	PSBP1B Photosystem II Oxygen Evolution Enhancer protein 2	48	26.2458	25.5755	-0.670338
DsB_g08819	NIFS1 Cysteine desulfurase	33	23.3098	22.6396	-0.670229
DsB_g08621	Predicted protein	19	24.0231	23.3536	-0.669457
DsB_g20491	PRPL15 Chloroplast ribosomal protein L15	27	24.2043	23.5362	-0.668139
DsB_g13204	Predicted protein	26	21.7593	21.0938	-0.665584
DsB_g08470	FAP269 Ankyrin Repeat Flagellar Associated Protein 269	13	21.6212	20.9569	-0.664291
DsB_g13044	BCC1 Acetyl-CoA biotin carboxyl carrier	17	22.5355	21.8731	-0.662457
DsB_g06064	ISU1A Iron-sulfur cluster assembly scaffold protein	4	21.3872	20.7258	-0.661416
DsB_g19155	PRPL18 Chloroplast ribosomal protein L18	7	23.2567	22.5954	-0.661286
DsB_g02930	GUN4 Tetrapyrrole-binding protein, chloroplast precursor	23	23.3479	22.6888	-0.65906
DsB_g27053	rps9 30S ribosomal protein S9	22	23.5042	22.8472	-0.65698
DsB_g10065	PSBO1C Photosystem II Oxygen Evolution Enhancer protein 1	60	27.293	26.6363	-0.656658
DsB_g04535	CDJ1 Chloroplast DnaJ-like protein 1	29	24.0646	23.4084	-0.656195
DsB_g01759	CAS1 Rhodanese-like Ca-sensing receptor	43	25.0137	24.3587	-0.655036
DsB_g22610	CHLD1 Magnesium chelatase subunit D, chloroplast precursor	30	22.6955	22.0419	-0.653651
DsB_g07496	Predicted protein	2	19.6553	19.0042	-0.651056
DsB_g07790	Predicted protein	3	21.7039	21.0539	-0.650037
DsB_g06100	LPAAT1 Plastid 1-acyl-sn-glycerol-3-phosphate acyltransferase	6	20.3688	19.7196	-0.649176
DsB_g15992	TST1 Threonyl-tRNA synthetase	18	22.3858	21.7369	-0.648953
DsB_g07897	Predicted protein	7	20.6501	20.0014	-0.648678
DsB_g27032	rpl23 50S ribosomal protein L23	19	23.488	22.8397	-0.648287
DsB_g05206	FAP121 Flagellar Associated Protein 121	2	16.7373	16.0907	-0.646562
DsB_g11703	PRK1 Phosphoribulokinase, chloroplastic	95	27.0069	26.3638	-0.643139
DsB_g05959	PRPL24 Chloroplast ribosomal protein L24	10	22.693	22.0514	-0.641624
DsB_g01307	Predicted protein	3	19.7073	19.0686	-0.638686
DsB_g21880	NUOP5 NADH:ubiquinone oxidoreductase 16 kDa subunit	7	20.9389	20.3019	-0.636947
DsB_g20700	Putative peroxisomal membrane protein	4	19.3945	18.7607	-0.633802
DsB_g19107	PRPL9 Chloroplast ribosomal protein L9	13	23.4475	22.815	-0.632511
DsB_g11028	NAB1 Nucleic acid binding protein	15	22.7949	22.1628	-0.632155
DsB_g02567	MRPL6 Mitochondrial/chloroplast ribosomal protein L10	20	23.8578	23.2287	-0.629075
DsB_g09403	Predicted protein	2	17.3277	16.6995	-0.628258
DsB_g22663	BCX1B Beta-carboxyltransferase (ACCase complex)	14	21.7428	21.115	-0.627819
DsB_g09131	COQ9 Ubiquinone biosynthesis protein	2	18.2307	17.6038	-0.626907
DsB_g18427	APE1 Acclimation of photosynthesis to environment	19	22.8873	22.2619	-0.625423
DsB_g21385	Putative Omega-6 fatty acid desaturase	3	18.4763	17.852	-0.624312
DsB_g00542	NUOB10 NADH:ubiquinone oxidoreductase 17.8 kDa subunit	8	22.5367	21.9133	-0.623372
DsB_g27009	rpl20 50S ribosomal protein L20	6	22.444	21.8214	-0.62263
DsB_g16310	ISCA2 Iron-sulphur cluster biosynthesis family protein 2	3	18.0873	17.4647	-0.622629
DsB_g19031	PRPL11 Chloroplast ribosomal protein L11	18	23.5681	22.9478	-0.620272
DsB_g27034	rps19 30S ribosomal protein S19	9	21.0344	20.4149	-0.619524
DsB_g13085	Predicted protein	10	20.6047	19.9854	-0.619328
DsB_g11130	NUO21 NADH:ubiquinone oxidoreductase subunit	5	20.9818	20.3638	-0.617933
DsB_g13767	LPA3 Low Photosystem II Accumulation 3 (alias=CPLD28)	23	22.4641	21.8465	-0.617574
DsB_g19747	UMP1 Proteasome maturation factor	2	18.0719	17.4546	-0.617293
DsB_g08886	PRPL1 Chloroplast ribosomal protein L1	25	23.9857	23.3699	-0.615838
DsB_g12227	Predicted protein	8	20.968	20.353	-0.615022
DsB_g13744	MRPL119 mitochondrial ribosome protein mL119, Chlamydomonas-specific	5	20.0449	19.4306	-0.614223
DsB_g27004	rpl5 50S ribosomal protein L5	24	23.5446	22.931	-0.613517
DsB_g13020	Predicted protein	3	18.4423	17.8298	-0.612463
DsB_g05092	NDUFAF6 NADH:ubiquinone oxidoreductase 1 alpha subcomplex assembly factor 6	5	18.7973	18.1864	-0.610928
DsB_g18805	PRPS16 Chloroplast ribosomal protein S16	11	23.469	22.8584	-0.610627
DsB_g20778	XDH1 Xanthine dehydrogenase/oxidase	52	23.1269	22.5166	-0.610313
DsB_g19256	NUOA3 NADH:ubiquinone oxidoreductase subunit	3	20.9792	20.3697	-0.60946
DsB_g25080	PTB4 Sodium/phosphate symporter	9	21.7496	21.1412	-0.608362
DsB_g11479	SSA14 Kynurenine 3-monooxygenase	5	20.6685	20.0631	-0.605376
DsB_g15750	Predicted protein	14	20.0588	19.455	-0.603813
DsB_g15626	CPL13 Conserved in the Plant Lineage	2	18.3544	17.751	-0.603392
DsB_g04413	ACC1 Alpha-carboxyltransferase (ACCase complex)	50	24.2884	23.6854	-0.602994
DsB_g10512	MME6 NADP-dependent malic enzyme 6	23	21.8106	21.2094	-0.601216
DsB_g18988	LHCBM6 Light-harvesting protein of photosystem II	38	24.2198	23.6186	-0.601166
DsB_g17190	BCC2 Acetyl-CoA biotin carboxyl carrier	23	24.1343	23.5332	-0.601035
DsB_g23683	NIA1B Nitrate reductase	19	22.0368	21.4391	-0.597719
DsB_g19368	Mitochondrial substrate carrier protein (alias=MCP15)	3	18.9296	18.3334	-0.596162
DsB_g09601	Predicted protein	2	17.0046	16.4085	-0.596148
DsB_g21334	LAS2 Lipoic acid synthetase	6	19.7948	19.2002	-0.594606
DsB_g16898	Predicted protein	2	18.6167	18.0236	-0.59314
DsB_g09445	HSP33 Heat shock protein 33	12	21.1515	20.5599	-0.591635
DsB_g17002	NUOB4 NADH:ubiquinone oxidoreductase 13 kDa subunit	6	20.6936	20.1036	-0.590047
DsB_g10590	CYT1 Ubiquinol:cytochrome c oxidoreductase cytochrome c1	10	20.9586	20.3693	-0.589283
DsB_g20078	QCR8 Ubiquinol:cytochrome c oxidoreductase 9 kDa subunit	3	20.9862	20.3979	-0.58821
DsB_g09232	AGT1 Alanine-glyoxylate transaminase	40	23.8098	23.2222	-0.587619
DsB_g05239	CIF2 Chloroplast translation initiation factor 2	26	22.692	22.1087	-0.58329
DsB_g03239	Predicted protein	12	21.0276	20.4447	-0.582821
DsB_g09284	Predicted protein	3	17.2729	16.6907	-0.582248
DsB_g14960	MGD1 Monogalactosyldiacylglycerol synthase	6	19.0946	18.5125	-0.582047
DsB_g15999	HIS3 Imidazoleglycerol-phosphate dehydratase	4	18.9621	18.3804	-0.581691
DsB_g11068	MRPL10 Mitochondrial/chloroplast ribosomal protein L10	24	24.5259	23.9446	-0.581288
DsB_g13118	CAG1 Gamma carbonic anhydrase 1	9	20.7153	20.1344	-0.580884
DsB_g20178	Predicted protein	2	17.8772	17.3002	-0.576995
DsB_g20689	SRP43 43 kDa subunit of chloroplast signal recognition particle	8	20.1524	19.5756	-0.576853
DsB_g11936	PSBS1 chloroplast Photosystem II-associated 22 kDa protein	19	24.1216	23.5491	-0.57245
DsB_g14547	Predicted protein	4	19.0726	18.5002	-0.572407
DsB_g05606	putative chloride channel (alias=BES6A)	3	18.0586	17.4862	-0.572381
DsB_g14038	Thylakoid Lumen Protein 18.3 (alias=TEF8)	24	24.0964	23.5247	-0.571655
DsB_g12214	POLD1 DNA polymerase delta, catalytic subunit	4	18.4983	17.9267	-0.571577
DsB_g19550	GCST1 Glycine cleavage system, T protein	49	25.2295	24.6582	-0.571296
DsB_g24334	Predicted protein	9	21.3293	20.7611	-0.568196
DsB_g18646	TPT3 Triose-phosphate transporter	5	21.9497	21.3837	-0.565969
DsB_g10188	POR1 Light-dependent protochlorophyllide reductase	49	25.3929	24.8279	-0.565014
DsB_g09008	RNA pseudouridine synthase (alias=PUS20B)	2	17.3273	16.7651	-0.562239
DsB_g17434	CAH1A Carbonic anhydrase 1	3	18.773	18.2116	-0.561387
DsB_g18172	PRX7 2-cys Peroxiredoxin	38	24.2602	23.7017	-0.558565
DsB_g07982	Predicted protein	13	21.1178	20.5598	-0.55804
DsB_g15956	Predicted protein	6	18.1341	17.5787	-0.555434
DsB_g21045	Predicted protein	8	20.3947	19.8393	-0.555425
DsB_g10597	Predicted protein	2	16.7036	16.1499	-0.553699
DsB_g11138	DNA methylase in the FkbM family (alias=FKM5)	2	18.7783	18.2246	-0.553696
DsB_g08241	PBGD1 Porphobilinogen deaminase	41	24.6652	24.1121	-0.553133
DsB_g12308	CPLD54 potassium ion transmembrane transporter	8	20.3497	19.7966	-0.553112
DsB_g18939	Predicted protein	90	25.5385	24.9854	-0.553112
DsB_g01683	Predicted protein	2	18.8335	18.2828	-0.550716
DsB_g11725	Glycosyl transferase	3	17.9601	17.4121	-0.547944
DsB_g01287	SECA1 Chloroplast-associated SecA protein	57	24.1086	23.5614	-0.547202
DsB_g10742	NUO3 NADH:ubiquinone oxidoreductase ND3 subunit	6	20.3864	19.8397	-0.546639
DsB_g05190	CPX1 Coproporphyrinogen III oxidase	25	23.3996	22.8556	-0.543958
DsB_g24138	THIC1 Hydroxymethylpyrimidine phosphate synthase	39	24.2746	23.7309	-0.543728
DsB_g19912	FAP33B Flagellar Associated Protein 33	2	17.4839	16.9405	-0.543413
DsB_g26005	cox1 cytochrome oxidase subunit 1	2	19.2603	18.7212	-0.539105
DsB_g04142	Putative phosphoglycolate phosphatase (alias=PGP6)	9	20.8538	20.3148	-0.538984
DsB_g13843	KIN4A Kinesin motor protein	4	18.5152	17.9773	-0.537887
DsB_g02842	BC1 Biotin carboxylase (ACCase complex)	72	25.1894	24.6515	-0.53788
DsB_g27066	chlN light-independent protochlorophyllide reductase subunit N	18	21.4627	20.9251	-0.537576
DsB_g22971	Predicted protein	2	16.1663	15.6294	-0.536866
DsB_g13302	Predicted protein	3	18.4965	17.9602	-0.536338
DsB_g21524	Predicted protein	2	17.8246	17.289	-0.535555
DsB_g20746	SDHAF2 Succinate dehydrogenase assembly factor 2	2	18.7731	18.2382	-0.53483
DsB_g14329	Predicted protein	4	18.9816	18.4487	-0.532903
DsB_g27059	rps2 30S ribosomal protein S2	83	25.9349	25.4042	-0.530716
DsB_g25287	AKC2C conserved protein related to ABC1/COQ8 putative ser/thr kinase	8	20.7562	20.2257	-0.530426
DsB_g21371	GLOD4A Glyoxalase domain containing 4	30	24.3086	23.7782	-0.530329
DsB_g07596	Coiled-Coil Protein	2	17.001	16.4727	-0.528326
DsB_g18953	Predicted protein	20	21.9276	21.4	-0.527566
DsB_g04102	mitogen activated kinase (alias=MLTK7)	2	17.9866	17.4601	-0.52652
DsB_g22283	Predicted protein	6	20.2898	19.7647	-0.525042
DsB_g11230	Predicted protein	3	18.4474	17.9224	-0.52502
DsB_g24316	DnaJ-like Zinc-finger protein (alias=ZNJ1)	6	20.3307	19.8061	-0.524608
DsB_g09485	RLI1 Fe-S ABC transporter	22	22.4875	21.9629	-0.524584
DsB_g00989	CGL52 Conserved in the Green Lineage	13	21.5492	21.0261	-0.523097
DsB_g03247	DUF2358 domain protein (alias=SOUL5)	4	19.0858	18.5631	-0.522714
DsB_g20701	Predicted protein	2	18.1879	17.6654	-0.522522
DsB_g27002	rpl16 50S ribosomal protein L16	5	20.8966	20.3811	-0.515473
DsB_g04218	ASA10 Mitochondrial F1F0 ATP synthase associated protein 10	5	19.7297	19.2158	-0.513875
DsB_g16022	FER1 Pre-apoferritin	18	22.842	22.3282	-0.513845
DsB_g01854	Predicted protein	10	20.8975	20.3845	-0.513038
DsB_g17830	CHLI2 Magnesium chelatase subunit I, isoform 2 with histidine kinase activity	26	22.2827	21.7698	-0.512918
DsB_g12952	Predicted protein	27	23.7317	23.2194	-0.51227
DsB_g13459	CLPS2F Clp protease adaptor protein	2	17.6167	17.1047	-0.51198
DsB_g00999	Predicted protein	3	17.8238	17.3124	-0.511458
DsB_g27071	rps3 30S ribosomal protein S3	53	25.615	25.1036	-0.511412
DsB_g12804	Predicted protein	4	18.6588	18.1478	-0.510957
DsB_g12213	Predicted protein	5	19.2804	18.7712	-0.509141
DsB_g07284	Predicted protein	2	17.8884	17.3805	-0.507972
DsB_g14347	FBA3F Fructose-1,6-bisphosphate aldolase, chloroplastic	110	28.0097	27.5032	-0.506529
DsB_g22823	Predicted protein	5	20.2503	19.7437	-0.506527
DsB_g04767	Predicted protein	23	21.9054	21.3991	-0.506308
DsB_g12081	CPLD61 Conserved in the Plant Lineage and Diatoms	16	22.517	22.0124	-0.504646
DsB_g08503	TIF1 Chloroplast translation initiation factor 1	5	21.678	21.1746	-0.503408
DsB_g17139	Predicted protein	2	18.1799	17.6779	-0.501974
DsB_g14804	Predicted protein	4	17.9907	17.489	-0.501704
DsB_g16597	Rhomboid-like protease (alias=RBL10)	2	17.862	17.3608	-0.501215
DsB_g01776	PCD1 Polyketide cyclase/dehydrase	9	21.1475	20.6482	-0.499341
DsB_g04416	GSF1 Ferredoxin-dependent glutamate synthase	143	25.7266	25.2284	-0.498194
DsB_g15894	SUFB1 Iron-sulfur cluster assembly protein	37	23.0982	22.6003	-0.497851
DsB_g04657	QCR2 Ubiquinol:cytochrome c oxidoreductase core II subunit of mitochondrial Complex III	43	23.9548	23.4574	-0.497466
DsB_g14229	MCM7 Minichromosome maintenance protein	26	23.5225	23.0254	-0.497107
DsB_g09738	GTRBP1 Glutamyl-tRNA reductase binding protein 1	17	22.7056	22.2089	-0.496724
DsB_g02907	Predicted protein	2	20.3807	19.8856	-0.495152
DsB_g11544	FBP1 Fructose-1,6-bisphosphatase Type II	59	25.7412	25.2467	-0.494525
DsB_g05430	Predicted protein	3	18.548	18.0536	-0.494446
DsB_g12232	CCD1 related to carotenoid 9,10-9',10' cleavage dioxygenase	25	21.6102	21.1167	-0.493488
DsB_g08442	Predicted protein	2	17.8051	17.3121	-0.492994
DsB_g19341	SNARE-associated Golgi protein (alias=SNR6)	6	20.8012	20.3085	-0.492695
DsB_g21230	FBA1 Fructose-1,6-bisphosphate aldolase	46	24.9337	24.442	-0.491688
DsB_g19539	HPR1 Hydroxyl pyruvate reductase	45	24.7652	24.2736	-0.491655
DsB_g01663	MAS1 Malate synthase	2	17.5416	17.0509	-0.490674
DsB_g08881	Predicted protein	2	18.2171	17.7281	-0.488917
DsB_g16494	Predicted protein	2	17.4461	16.9578	-0.488314
DsB_g13181	QCR1 Ubiquinol:cytochrome c oxidoreductase 50 kDa core 1 subunit	38	23.7403	23.2524	-0.487904
DsB_g10327	Predicted protein	4	18.7891	18.3018	-0.487256
DsB_g14420	OMT1 Oxoglutarate:malate antiporter	10	23.9636	23.4767	-0.486987
DsB_g00058	Predicted protein	4	20.2226	19.7361	-0.486424
DsB_g12613	TIC20 20 kDa subunit of translocon at the inner membrane of chloroplasts	2	19.0285	18.5421	-0.48635
DsB_g12565	Predicted protein	37	24.6314	24.1478	-0.483662
DsB_g01698	Predicted protein	5	19.0151	18.5316	-0.483439
DsB_g27047	rps7 30S ribosomal protein S7	14	22.8958	22.4135	-0.48229
DsB_g23657	Putative triacylglycerol lipase (alias=TGL16)	9	20.4612	19.9793	-0.481869
DsB_g10500	CTAP7 Chloroplast translocon associated protein 7	10	20.0032	19.5219	-0.481303
DsB_g10801	TEF4 Rhodanese-like protein	24	24.0825	23.6015	-0.481047
DsB_g21536	VDR1 violaxanthin de-epoxidase related, chloroplast	4	18.8317	18.3513	-0.480418
DsB_g09541	Predicted protein	5	19.7267	19.2478	-0.47883
DsB_g15090	Predicted protein	16	22.6666	22.1879	-0.478644
DsB_g11460	AEP1 Aldose-1-epimerase	9	19.6196	19.1413	-0.478297
DsB_g14157	Predicted protein	2	17.4479	16.9723	-0.475635
DsB_g19850	MSF1 ELIP, Maintenance factor for photosystem I	20	25.2979	24.8231	-0.474807
DsB_g02634	QCR7 Ubiquinol:cytochrome c oxidoreductase 14 kDa subunit, mitochondrial	13	23.1462	22.6727	-0.473477
DsB_g00599	NUOA11 NADH:ubiquinone oxidoreductase subunit	12	21.6471	21.1739	-0.473203
DsB_g06814	NUOB16A NADH:ubiquinone oxidoreductase B16.6 subunit	6	20.9559	20.4837	-0.472273
DsB_g18711	MRPL27 Mitochondrial ribosomal protein L27	2	17.5933	17.1219	-0.471447
DsB_g27082	psbN photosystem II protein N (alias=pbf1)	3	19.3052	18.8351	-0.470099
DsB_g09128	Predicted protein	2	18.5861	18.1198	-0.466286
DsB_g01323	Predicted protein	15	21.2387	20.7728	-0.465898
DsB_g00014	Predicted protein	2	17.7077	17.2448	-0.462844
DsB_g24053	SMT1 Sterol-C24-methyltransferase	33	23.2014	22.7403	-0.461159
DsB_g14812	Predicted protein	2	18.4208	17.9617	-0.459116
DsB_g22649	Predicted protein	16	21.1175	20.6585	-0.459006
DsB_g09411	QCR9 Ubiquinol:cytochrome c oxidoreductase 7 kDa subunit	5	18.9879	18.5319	-0.455975
DsB_g10698	NUOP4 NADH:ubiquinone oxidoreductase 9 kDa subunit	2	17.2482	16.7928	-0.455421
DsB_g15566	AKC2B conserved protein related to ABC1/COQ8 putative ser/thr kinase	7	20.312	19.8569	-0.455052
DsB_g15465	RBCS1 Ribulose-1,5-bisphosphate carboxylase/oxygenase small subunit 1, chloroplastic	49	27.9776	27.5248	-0.45281
DsB_g09398	Predicted protein	9	20.1781	19.7254	-0.452738
DsB_g01919	OTA1 Ornithine transaminase	27	22.5202	22.0685	-0.451728
DsB_g10190	Predicted protein	6	19.5419	19.0904	-0.451537
DsB_g16254	IPP1 Inositol-phosphate phosphatase	11	21.7136	21.2625	-0.451041
DsB_g10031	Predicted protein	12	21.0589	20.6079	-0.451041
DsB_g10104	Predicted protein	3	18.3046	17.8552	-0.449396
DsB_g11751	Predicted protein	13	21.6819	21.2339	-0.447993
DsB_g08776	CPLD5 Conserved in the plant lineage and diatoms 5	2	17.8674	17.4198	-0.447575
DsB_g23876	Predicted protein	7	21.1228	20.676	-0.446791
DsB_g05906	Predicted protein	3	18.2825	17.8367	-0.44582
DsB_g20801	DLD2 Dihydrolipoyl dehydrogenase / Lipoyl dehydrogenase	49	24.9508	24.5051	-0.445728
DsB_g11428	TPP1 Chloroplast thylakoid processing peptidase	13	21.078	20.6324	-0.445631
DsB_g04877	SBP1 Sedoheptulose-1,7-bisphosphatase, chloroplastic	61	27.0938	26.6486	-0.445257
DsB_g07920	Chloroplast DnaJ-like protein 5 (alias=CDJ5)	9	19.9473	19.5037	-0.443626
DsB_g14219	MIF3 Mitochondrial translation initiation factor 3	5	18.9855	18.5434	-0.44206
DsB_g04670	PDS1 phytoene desaturase	72	25.4389	24.9969	-0.442039
DsB_g14696	Predicted protein	2	15.654	15.213	-0.440931
DsB_g13436	CYN28 Cyclophilin 28	10	21.3543	20.9139	-0.440403
DsB_g04768	Predicted protein	16	23.4997	23.0594	-0.440342
DsB_g18116	Predicted protein	5	18.3827	17.9429	-0.439801
DsB_g01146	PSBQ1 Photosystem II Oxygen Evolution Enhancer protein 3	33	27.3589	26.9205	-0.438466
DsB_g13161	PRPS13 Chloroplast ribosomal protein S13	11	22.0243	21.586	-0.438382
DsB_g14811	CGLD35B Conserved in the Green Lineage and Diatoms	12	21.9046	21.4664	-0.43815
DsB_g03022	Predicted protein	13	20.4404	20.0031	-0.437286
DsB_g10014	Predicted protein	4	18.5009	18.0637	-0.437226
DsB_g05238	MRPL118 mitochondrial ribosome protein mL118, Chlamydomonas-specific	3	17.6079	17.1717	-0.43618
DsB_g07309	CPL3 protein ser/thr phosphatase	12	20.7958	20.362	-0.433772
DsB_g14202	VIPP2A Vesicle inducing protein in plastids 2	2	19.0492	18.6203	-0.428938
DsB_g17075	PDF1 Peptide deformylase	14	21.7139	21.2856	-0.428293
DsB_g14240	COQ8 Ubiquinone biosynthesis protein	2	17.443	17.0159	-0.427145
DsB_g00367	MFDX1 Adrenodoxin-like ferredoxin, mitochondrial	2	18.9596	18.5329	-0.426751
DsB_g07418	Predicted protein	2	16.515	16.0888	-0.426149
DsB_g08908	PRPL28 Chloroplast ribosomal protein L28, imported to chloroplast	22	23.069	22.6436	-0.425381
DsB_g19205	BOLA3 BolA-like protein 3	5	19.428	19.0044	-0.423591
DsB_g08256	HIBCH1 3-hydroxyisobutyryl-CoA hydrolase	5	18.601	18.178	-0.42307
DsB_g12654	Predicted protein	2	19.6028	19.1802	-0.422622
DsB_g10402	Predicted protein	19	23.4538	23.0347	-0.419047
DsB_g22000	Predicted protein	4	17.7036	17.2857	-0.41795
DsB_g09003	PCD2 Polyketide cyclase/dehydrase	3	18.4073	17.9901	-0.417228
DsB_g16446	OHP2 One-Helix Protein 2	7	20.8455	20.4287	-0.416726
DsB_g04174	FNR1 Ferredoxin-NADP reductase, chloroplast	87	27.4038	26.9878	-0.415989
DsB_g12476	ETFB1 Electron transfer flavoprotein beta subunit	5	20.5196	20.104	-0.415594
DsB_g07858	ACS2 Acetyl-CoA synthase	20	22.4657	22.0504	-0.415286
DsB_g00081	FAP413B Flagellar Associated Protein 413	13	20.205	19.7918	-0.41321
DsB_g19317	GRX6 Glutaredoxin 6, CGFS type, chloroplastic	21	21.5838	21.171	-0.41281
DsB_g15284	MCT1 Malonyl-CoA:acyl-carrier-protein transacylase	34	24.3767	23.9648	-0.411925
DsB_g09246	Predicted protein	6	21.0933	20.682	-0.411288
DsB_g17578	AGP4 ADP-glucose pyrophosphorylase small subunit (alias=STA6)	85	25.961	25.5507	-0.410339
DsB_g15588	Predicted protein	2	18.1695	17.7593	-0.410248
DsB_g02435	ORC5 Origin recognition complex subunit 5	5	20.1764	19.7683	-0.408137
DsB_g22883	PYR2 Aspartate carbamoyltransferase	10	21.2671	20.8596	-0.407533
DsB_g11185	PRPL17 Chloroplast ribosomal protein L17	11	22.6074	22.2008	-0.406532
DsB_g13882	CLPR4 inactive subunit of chloroplast ClpP complex	16	22.1673	21.761	-0.406293
DsB_g27001	ycf1 Forms with TIC20, TIC56 and TIC100 the 1-MD complex mediating chlorolast protein import	104	25.0826	24.6764	-0.40628
DsB_g16139	HTV3 Histone H3 variant	3	20.8383	20.4324	-0.405868
DsB_g23812	AKC1 ABC1/COQ8 ser/thr kinase	29	23.2398	22.8344	-0.405397
DsB_g05270	Putative isocitrate lyase/malate synthase (alias=ICL3)	24	23.9635	23.5584	-0.405192
DsB_g04698	PRPS6 Chloroplast Ribosomal Protein S6	13	22.3194	21.9142	-0.405147
DsB_g19438	FKB12 Peptidyl-prolyl cis-trans isomerase, FKBP-type, Flagellar Associated	7	21.4298	21.0247	-0.405041
DsB_g14727	Predicted protein	2	17.5069	17.1024	-0.404498
DsB_g20598	NFR1A NADH-dependent flavin reductase/cytochrome P450, CYP102 superfamily	2	17.5048	17.1003	-0.404471
DsB_g27060	rps18 30S ribosomal protein S18	13	22.9009	22.4973	-0.403619
DsB_g23786	MTP1B Metal Transport Protein 1	2	16.0015	15.598	-0.403589
DsB_g24335	Predicted protein	4	20.6381	20.2382	-0.399949
DsB_g13489	(alias=PIC1)	4	20.1032	19.7036	-0.399613
DsB_g04897	INO1 Myo-inositol-1-phosphate synthase	23	22.0556	21.6563	-0.399313
DsB_g03134	Oligoendopeptidase (alias=THO1)	2	14.4945	14.0958	-0.398728
DsB_g09145	SPP1A Signal peptide peptidase	17	21.6807	21.2835	-0.39721
DsB_g12890	MRPS8 Mitochondrial ribosomal protein S8	5	19.1042	18.7076	-0.396593
DsB_g07762	(alias=MDN1)	3	17.762	17.3656	-0.396452
DsB_g13179	TRPA1 Tryptophan synthetase alpha subunit	11	20.7824	20.3864	-0.396033
DsB_g01077	Predicted protein	2	15.2796	14.8838	-0.395774
DsB_g16780	Predicted protein	4	19.069	18.6746	-0.394428
DsB_g14833	Predicted protein	23	23.3979	23.0037	-0.394218
DsB_g10789	Predicted protein	4	19.6924	19.2984	-0.394011
DsB_g24744	TRK1B Transketolase, chloroplastic	205	28.3938	28.0011	-0.392645
DsB_g10699	Predicted protein	18	22.5954	22.2034	-0.392029
DsB_g27005	rps8 30S ribosomal protein S8	19	22.7951	22.4041	-0.390963
DsB_g09150	Predicted protein	34	22.7745	22.3841	-0.390372
DsB_g14874	Predicted protein	6	22.1399	21.7498	-0.390145
DsB_g07591	TST2 Threonyl-tRNA synthetase	27	22.1485	21.7586	-0.389949
DsB_g02779	OBGE1 Factor possibly involved in assembly of the ribosomal 50S assembly	8	20.0503	19.6608	-0.389588
DsB_g01467	Predicted protein	4	18.9624	18.5737	-0.388767
DsB_g24656	ARH1 NADP adrenodoxin-like ferredoxin reductase	4	18.8932	18.5056	-0.387616
DsB_g22662	BCX1A Beta-carboxyltransferase (ACCase complex)	17	22.6291	22.2423	-0.386889
DsB_g19448	Predicted protein	9	20.8359	20.449	-0.386834
DsB_g19045	Predicted protein	14	22.3427	21.9565	-0.386222
DsB_g01715	FTX1 Frataxin	8	20.4645	20.0788	-0.385661
DsB_g07900	PLAP5 Plastid lipid associated protein 5	30	23.8563	23.4707	-0.385638
DsB_g08323	Predicted protein	3	18.7835	18.4019	-0.381615
DsB_g08639	ASN1 Asparagine synthase	49	23.9383	23.5573	-0.38106
DsB_g23811	CPL14 Conserved in the Plant Lineage	7	20.4641	20.083	-0.381042
DsB_g09066	PDC2A Pyruvate dehydrogenase, E1 component, alpha subunit	53	24.4946	24.1139	-0.38074
DsB_g15721	Predicted protein	5	19.0075	18.6271	-0.380367
DsB_g10092	RRF1 Putatuve chloroplast ribosome recycling factor	18	23.2949	22.9155	-0.379426
DsB_g19437	P5CR1 Pyrroline-5-carboxylate reductase	15	22.037	21.6578	-0.379135
DsB_g17365	Predicted protein	3	17.7459	17.3675	-0.378437
DsB_g09839	Predicted protein	9	19.4863	19.1081	-0.378216
DsB_g23780	DHC2 Axonemal Dynein Heavy Chain 2	10	20.1794	19.8017	-0.377644
DsB_g09690	Predicted protein	3	19.1756	18.7981	-0.377486
DsB_g05141	Predicted protein	6	19.1153	18.7395	-0.375799
DsB_g17855	Predicted protein	2	16.4836	16.108	-0.375556
DsB_g10645	Predicted protein	3	17.7372	17.3626	-0.374511
DsB_g04294	Predicted protein with ankyrin repeats (alias=ANK29)	16	22.6899	22.3156	-0.374319
DsB_g24622	Predicted protein	61	24.352	23.9781	-0.373899
DsB_g11863	NUOB18 NADH:ubiquinone oxidoreductase 10 kDa subunit	4	19.6327	19.2589	-0.373804
DsB_g19775	Predicted protein	3	17.7202	17.3476	-0.372572
DsB_g14030	Predicted protein	3	17.8381	17.466	-0.372074
DsB_g00622	PPR-superfamily protein	10	20.2346	19.8633	-0.371344
DsB_g00417	Glutathione S-transferase (alias=GST4)	27	22.0571	21.6859	-0.371183
DsB_g27010	rps4 30S ribosomal protein S4	27	23.8487	23.4776	-0.371153
DsB_g08842	TAA1 Translation factor for psaA	3	17.1548	16.7843	-0.370572
DsB_g14121	Predicted protein	33	23.6415	23.2711	-0.370376
DsB_g20757	Universal Stress-Domain Containing Protein	15	21.8821	21.5118	-0.37028
DsB_g09484	NUO17 NADH:ubiquinone oxidoreductase 17 kDa subunit	9	20.9489	20.5791	-0.369836
DsB_g01342	VTE5 Phosphatidate cytidylyltransferase	2	18.8304	18.4614	-0.368961
DsB_g22316	LEU1S Isopropylmalate dehydratase, small subunit	19	23.2883	22.9212	-0.367145
DsB_g19479	Predicted protein	4	18.9061	18.539	-0.367093
DsB_g09177	CPL23 Conserved in the Plant Lineage	10	20.84	20.4733	-0.366711
DsB_g07564	LPA1 Low Photosystem II Accumulation 1	17	22.1383	21.7716	-0.366684
DsB_g00680	Predicted protein	5	19.3308	18.9645	-0.366303
DsB_g00669	CTAP3 Chloroplast translocon associated protein 3	25	22.658	22.2932	-0.364788
DsB_g13503	Putative ABC transporter	2	18.2708	17.9064	-0.364383
DsB_g13433	PDS5 Flavin-containing amine oxidase. Conserved in plant lineage and Diatoms (alias=CPLD35)	20	21.9773	21.6135	-0.363789
DsB_g22207	HST1 Homogentisate solanesyltransferase	2	19.514	19.1508	-0.363226
DsB_g21369	MRPL21 Mitochondrial ribosomal protein L21	3	19.3296	18.9665	-0.363049
DsB_g17537	Predicted protein	4	19.7743	19.4115	-0.36281
DsB_g20884	SELU1B SELU homolog	9	20.5936	20.2311	-0.362461
DsB_g08861	MRPL22 Mitochondrial ribosomal protein L22	3	17.0537	16.6921	-0.361538
DsB_g27026	rpoC1 RNA polymerase beta' chain	34	22.3674	22.006	-0.361308
DsB_g09711	HKR2A Histidine cyclase rhodopsin	2	20.3276	19.9671	-0.360513
DsB_g19135	Predicted protein	22	22.5217	22.1619	-0.359842
DsB_g10642	Predicted protein	7	19.0676	18.7081	-0.359495
DsB_g21862	XYK1 Xylulose kinase	7	18.8991	18.5397	-0.359431
DsB_g02619	FTSHI6 Chloroplast-import FtsH-like ATPase	27	21.9141	21.5554	-0.358666
DsB_g27022	rps12 30S ribosomal protein S12	3	21.2769	20.9188	-0.358044
DsB_g15379	CYN19C Cyclophilin 19-3	12	22.0865	21.7295	-0.356929
DsB_g10406	Predicted protein	3	18.0057	17.6494	-0.356303
DsB_g14647	Predicted protein	33	22.5256	22.1707	-0.35493
DsB_g11345	Predicted protein	13	20.983	20.6282	-0.354793
DsB_g27017	chlL light-independent protochlorophyllide reductase iron-sulfer ATP-binding protein	11	21.5918	21.2372	-0.354622
DsB_g13380	MRPS4 Mitochondrial ribosomal protein S4	5	19.3252	18.9707	-0.354511
DsB_g09530	MAP2 Methionine aminopeptidase	12	21.1191	20.7657	-0.353422
DsB_g05544	KAS2 3-ketoacyl-ACP-synthase	10	21.4063	21.053	-0.353372
DsB_g14684	AKC4 conserved expressed ABC-1 like kinase	32	23.2787	22.9256	-0.353146
DsB_g10958	LPA1L Low PSII Accumulation 1 homolog	11	19.9791	19.6261	-0.352988
DsB_g07267	Predicted protein	6	19.1056	18.7531	-0.35249
DsB_g25377	Predicted protein	2	16.0374	15.6851	-0.352346
DsB_g19594	VTE6 Tocopherol O-methyltransferase	16	21.4734	21.1217	-0.351693
DsB_g15962	SBE2 Starch Branching Enzyme 2	84	25.1912	24.841	-0.350222
DsB_g02627	Predicted protein	20	22.0312	21.6811	-0.350052
DsB_g08624	TSI1 Putative organellar isoleucyl-tRNA synthetase	54	23.6147	23.2647	-0.349994
DsB_g03215	COQ6 Flavin-dependent monoxygenase	3	17.5471	17.1981	-0.348988
DsB_g03271	Mitochondrial substrate carrier protein (alias=MPC1)	17	21.3012	20.9524	-0.348831
DsB_g05277	Putative soluble chloroplast ABCF protein, relatated to bacterial EttA which throttles translation speed (alias=EttA)	46	23.9103	23.5621	-0.348237
DsB_g10991	HKR2B Histidine cyclase rhodopsin	5	19.3089	18.961	-0.347902
DsB_g01245	Predicted protein	5	19.4432	19.0954	-0.347753
DsB_g04474	LAS1 Lipoic acid synthetase	3	17.8167	17.4691	-0.347556
DsB_g10047	LEU1L Isopropylmalate dehydratase, large subunit	33	23.2787	22.9313	-0.347432
DsB_g27036	ftsH ATP-dependent zinc metalloprotease	74	23.6649	23.3185	-0.346364
DsB_g01961	Predicted protein	2	18.1717	17.8262	-0.345505
DsB_g13907	CTP2 Copper transporting ATPase and Cu chaperone for CTP1	5	18.0303	17.6848	-0.345494
DsB_g07876	Predicted protein	22	21.2129	20.8691	-0.3438
DsB_g04931	TIC100 100 kDa subunit of translocon at the inner membrane of chloroplasts	41	23.1136	22.7704	-0.343211
DsB_g17535	Predicted protein	4	21.0095	20.667	-0.342492
DsB_g01812	Predicted protein	3	18.1221	17.7797	-0.342368
DsB_g16300	MRPL2 Mitochondrial ribosomal protein L2	3	17.5336	17.193	-0.340562
DsB_g02131	Predicted protein	40	23.8605	23.5204	-0.340118
DsB_g08754	Putative chloroplast 16S rRNA processing factor (alias=ERA1)	7	20.766	20.4259	-0.34005
DsB_g00806	THF1 Thylakoid Formation 1	23	24.5003	24.1603	-0.340025
DsB_g21114	TRXZ1 Thioredoxin z, chloroplastic	8	23.4921	23.1522	-0.339968
DsB_g11761	Predicted protein	16	20.9985	20.6591	-0.339428
DsB_g02193	EGY1 membrane associated metalloprotease involved in chloroplast development	20	23.2505	22.9111	-0.339395
DsB_g23834	N-acetyltransferase (alias=NAT21)	8	20.3437	20.0054	-0.338252
DsB_g17684	Predicted protein	14	21.1844	20.8463	-0.33813
DsB_g00312	PYG7 Pale yellow green 7, a PSI assembly factor (alias=CGL71)	10	21.5512	21.2133	-0.337913
DsB_g10198	Predicted protein	2	18.3461	18.0083	-0.337814
DsB_g09072	Prolyl 4-hydroxylase 11 (alias=PFH11)	8	20.7575	20.4207	-0.336793
DsB_g12906	Predicted protein	6	19.3221	18.9861	-0.335987
DsB_g23140	MDH3 NAD-dependent malate dehydrogenase 3	14	21.7433	21.4075	-0.335827
DsB_g19187	Predicted protein	5	19.0855	18.7516	-0.333906
DsB_g22148	ATF1 Glucosamine-fructose-6-phosphate aminotransferase	8	20.1078	19.7739	-0.333878
DsB_g16856	Predicted protein	2	17.5899	17.2563	-0.333597
DsB_g02145	Predicted protein	13	20.6503	20.3168	-0.333515
DsB_g03893	Predicted protein	4	18.5617	18.2287	-0.332966
DsB_g21064	SNRK1A snRK1 family in Chlamydomonas, subgroup 1	6	19.7436	19.4107	-0.33293
DsB_g14634	PHT4G Sodium-dependent phosphate transporter, major facilitator superfamily	3	18.1518	17.819	-0.332839
DsB_g19185	XRN2 5' to 3' exoribonuclease	7	18.9009	18.5681	-0.332802
DsB_g05428	Predicted protein	6	19.2838	18.9512	-0.332625
DsB_g07419	Predicted protein	5	18.1742	17.8424	-0.331768
DsB_g14712	Predicted protein	9	21.2561	20.9244	-0.331641
DsB_g27050	rbcL RuBisCO large subunit	226	29.8127	29.4826	-0.330111
DsB_g02410	BCC3 Acetyl-CoA biotin carboxyl carrier	13	20.2599	19.93	-0.329922
DsB_g08620	MEC1 2-C-methyl-D-erythritol 2,4-cyclodiphosphate synthase	8	21.1435	20.8138	-0.329735
DsB_g18428	SQD1 UDP-sulfoquinovose synthase	53	24.9837	24.6542	-0.329507
DsB_g27068	rpoB1 RNA polymerase beta subunit I	17	21.4632	21.135	-0.328175
DsB_g22987	Predicted protein	6	20.5381	20.2106	-0.327448
DsB_g23678	SHKH1 Chorismate synthase	29	23.8099	23.4832	-0.326731
DsB_g21876	Predicted protein	3	17.455	17.1287	-0.326283
DsB_g20994	GPAT1 Glycerol-3-phosphate acyltransferase, chloroplast precursor	20	22.4432	22.117	-0.326199
DsB_g23531	Predicted protein	5	18.0113	17.6855	-0.32584
DsB_g13217	MRPS105 Mitochondrial ribosomal protein S105, Chlamydomonas specific	16	22.2534	21.9276	-0.325744
DsB_g17461	GRX5 Glutaredoxin 5, CGFS type	11	21.681	21.3557	-0.325321
DsB_g16805	SDHAF3 Succinate dehydrogenase assembly factor 3	3	17.9258	17.6012	-0.324647
DsB_g08098	NAR2A nitrite transporter accessory protein	6	19.928	19.6035	-0.324507
DsB_g19641	Predicted protein	4	17.8077	17.4835	-0.324246
DsB_g10217	MRPL3 Mitochondrial ribosomal protein L3	4	19.0831	18.7589	-0.324205
DsB_g22417	Predicted protein	5	19.9979	19.674	-0.32389
DsB_g08196	CGL70 Conserved in the Green Lineage	3	19.671	19.3473	-0.323698
DsB_g01767	Predicted protein	4	17.3524	17.0288	-0.323695
DsB_g12616	FAP25 Flagellar Associated Protein 25	5	20.0208	19.6975	-0.323246
DsB_g10717	AOX1 Alternative oxidase, mitochondrial	3	18.452	18.1297	-0.322259
DsB_g07967	Predicted protein	11	23.9443	23.6226	-0.321676
DsB_g15231	CHLG1 Chlorophyll synthetase	3	20.2937	19.9721	-0.321629
DsB_g05477	Predicted protein	2	17.9977	17.6762	-0.321571
DsB_g14646	IGS1 Indole-3-glycerol-phosphate synthase	9	20.6874	20.3666	-0.320743
DsB_g15356	FTSH2 membrane AAA-metalloprotease, chloroplast	78	26.1488	25.8282	-0.320547
DsB_g12280	ETFA1 Electron transfer flavoprotein alpha subunit	2	17.5025	17.1825	-0.319986
DsB_g19343	OXA3B Mitochondrial membrane protein insertase	3	18.3556	18.0376	-0.317994
DsB_g05216	CGLD31 RimM-like protein	6	20.2897	19.9724	-0.317277
DsB_g04144	Mitochondrial substrate carrier protein (alias=MCP18)	15	22.4164	22.0992	-0.317185
DsB_g10739	RNJ1 chloroplast RNase J	31	22.0871	21.77	-0.317076
DsB_g11604	COQ10 Coenzyme Q-binding protein	2	17.8733	17.5568	-0.316508
DsB_g20182	TRXO1 Thioredoxin o, mitochondrial	5	20.0595	19.7431	-0.316315
DsB_g09522	Predicted protein	2	18.9763	18.6602	-0.316089
DsB_g24548	Predicted protein	6	19.839	19.5245	-0.314494
DsB_g23806	GPX3 Glutathione peroxidase 3	18	24.2817	23.9677	-0.31404
DsB_g20868	ACP1 Acyl-carrier protein 1, mitochondrial	11	23.0032	22.6895	-0.31373
DsB_g06784	Predicted protein	5	19.0486	18.7351	-0.313505
DsB_g04398	GCSP1 Glycine cleavage system, P protein	81	25.0194	24.7069	-0.312413
DsB_g16958	Protein with predicted nucleoside-diphosphate-sugar epimerase activity (alias=NUOAF3)	41	23.9721	23.6613	-0.310784
DsB_g18426	ISA2 Isoamylase-type starch debranching enzyme 2 (alias=STA8)	16	21.1813	20.8712	-0.31006
DsB_g10405	LPA2 Low PSII Accumulation 2	6	19.5454	19.2357	-0.309759
DsB_g01571	PHT4I Na+-dependent inorganic phosphate cotransporter	2	16.4606	16.1516	-0.309038
DsB_g13499	Predicted protein	2	17.2426	16.9338	-0.308767
DsB_g00083	Predicted protein	2	17.6806	17.3719	-0.308681
DsB_g14937	Predicted protein	10	20.4877	20.1792	-0.308455
DsB_g12277	Mitochondrial substrate carrier protein (alias=MCP2)	5	18.864	18.5556	-0.308419
DsB_g24731	Calmodulin-like protein (alias=CAM2)	2	17.3107	17.0024	-0.308313
DsB_g18212	CMT1 Mn transport into chloroplast (alias=CPLD63)	2	16.9021	16.5941	-0.308021
DsB_g11176	Putative Avirulence-Induced Gene AGI1 (alias=AGI1)	34	22.3755	22.0677	-0.307849
DsB_g09529	Putative zeaxanthin epoxidase (alias=ZXE3)	8	19.2265	18.9192	-0.307264
DsB_g19189	SBE1 Starch Branching Enzyme 1	5	19.6967	19.3896	-0.307106
DsB_g14362	PRPS15 Chloroplast ribosomal protein S15	9	22.4156	22.1091	-0.306531
DsB_g21477	Predicted protein	2	17.7411	17.4346	-0.306473
DsB_g04105	Metallophosphoesterase/metallo-dependent phosphatase (alias=MPA7B)	4	18.9288	18.6231	-0.305664
DsB_g05082	PDH2 Pyruvate dehydrogenase E1 beta subunit	32	23.5921	23.2866	-0.305521
DsB_g12821	PAI1 Phosphoribosylanthranilate isomerase 1	5	19.7472	19.4437	-0.303495
DsB_g16659	ALB3B ALBINO3-like translocon protein	6	19.9096	19.6062	-0.303321
DsB_g04320	RNB2 chloroplast RNase II	10	20.6893	20.3864	-0.302978
DsB_g01215	GLN2 Glutamine synthetase	78	26.7669	26.4657	-0.301234
DsB_g22975	Predicted protein	3	17.5148	17.2136	-0.30112
DsB_g09348	Predicted protein	2	17.8163	17.5155	-0.300861
DsB_g08126	FAP4B Flagellar Associated Protein 4	7	20.7047	20.4041	-0.300569
DsB_g19049	CPLD17 conserved expressed organelle-targeted protein	2	19.3762	19.0757	-0.300466
DsB_g22567	Ascorbate peroxidase-like (alias=APX4)	25	24.0015	23.7011	-0.300429
DsB_g27072	rpoC2 RNA polymerase beta'' chain	71	23.4753	23.1754	-0.299865
DsB_g19065	TSV1 Valyl-tRNA synthetase	12	20.5334	20.234	-0.29947
DsB_g07860	TSC2 Putative organellar cysteinyl tRNA synthetase	12	21.2774	20.9782	-0.299201
DsB_g01665	Predicted protein	2	17.1236	16.8244	-0.299195
DsB_g22781	Y3IP1 Chloroplast Ycf3 interacting protein involved in Photosystem I biogensis (alias=CGL59)	11	21.9108	21.6132	-0.297617
DsB_g27020	atpI ATPase IV subunit	7	21.3658	21.0683	-0.297501
DsB_g13681	Predicted protein	2	17.6373	17.3406	-0.296703
DsB_g13526	Phosphoglycolate phosphatase/2-deoxygucose-6-phosphate phosphatase (alias=PGP8)	8	20.164	19.8679	-0.296095
DsB_g19917	Predicted protein	4	17.7399	17.444	-0.295834
DsB_g22251	Predicted protein	5	19.0484	18.7532	-0.295266
DsB_g22713	HDH1 Histidinol dehydrogenase	27	22.8156	22.5204	-0.295222
DsB_g08010	HXT1 Plastidic glucose transporter	4	19.604	19.3088	-0.295133
DsB_g05871	PHR6 7,8-didemethyl-8-hydroxy-5-deazariboflavin synthase	3	17.1122	16.8171	-0.295098
DsB_g04708	GST8A putative Glutathione S-transferase	20	22.6797	22.3846	-0.295067
DsB_g10530	Putative dehydrogenase	26	23.8252	23.5302	-0.295008
DsB_g17453	PRPS10 Chloroplast Ribosomal Protein S10	13	22.6776	22.3828	-0.294791
DsB_g00278	FTSH1 FtsH-like membrane ATPase/metalloprotease	88	26.2255	25.9311	-0.294449
DsB_g01981	PRMT7 Protein arginine N-methyltransferase	3	18.5331	18.2387	-0.294427
DsB_g14456	SHMT1 Serine hydroxymethyltransferase	67	25.6771	25.3828	-0.294329
DsB_g15348	Predicted protein	9	19.9258	19.6316	-0.294247
DsB_g01839	Predicted protein	16	22.1515	21.858	-0.293501
DsB_g13821	CMP1 Carbamoyl phosphate synthase, large subunit	146	26.2028	25.9094	-0.293401
DsB_g20113	Predicted protein	2	17.413	17.1198	-0.293265
DsB_g14768	Predicted protein	2	18.4222	18.1289	-0.29326
DsB_g01135	Predicted protein	25	22.4751	22.182	-0.293072
DsB_g13431	MRPS2 Mitochondrial ribosomal protein S2	3	16.6487	16.3557	-0.292986
DsB_g22434	FKB16H Peptidyl-prolyl cis-trans isomerase, FKBP-type	10	22.0483	21.7556	-0.292623
DsB_g05630	ASA8A Mitochondrial F1F0 ATP synthase associated protein 8	5	21.1705	20.8787	-0.291807
DsB_g18425	Predicted protein	18	21.8698	21.578	-0.291715
DsB_g19308	VTC4 Polyphosphate Polymerase activity	29	22.6714	22.3798	-0.291614
DsB_g17619	Predicted protein	9	19.5355	19.2443	-0.291174
DsB_g17250	CGLD6 Conserved in the green lineage and diatoms	2	21.9817	21.6907	-0.290987
DsB_g14623	Predicted protein	2	17.2988	17.0081	-0.290743
DsB_g17616	Predicted protein	27	23.8125	23.5221	-0.290424
DsB_g15745	HCF244 PSII biogenesis protein (alias=CGL102)	32	23.9181	23.6278	-0.29033
DsB_g00846	Predicted protein	9	22.4693	22.179	-0.290289
DsB_g19366	Predicted protein	3	17.6222	17.3322	-0.289968
DsB_g17133	NUOC1 NADH:ubiquinone oxidoreductase subunit	4	19.3104	19.021	-0.289372
DsB_g19079	Speract/scavenger receptor, transmembrane glycoprotein (alias=SRR12)	5	19.6291	19.3401	-0.289042
DsB_g21435	Predicted protein	3	19.3817	19.0932	-0.288446
DsB_g23563	Predicted protein	2	16.7627	16.4746	-0.288115
DsB_g20076	Predicted protein	6	18.6835	18.3956	-0.287924
DsB_g20518	ATP11 Assembly factor 1 for F1 component of mitochondrial ATP synthase	3	19.8213	19.5345	-0.286821
DsB_g22718	CMP2 Carbamoyl phosphate synthase, small subunit	58	24.7544	24.4678	-0.286593
DsB_g03258	CPLD38 cytochrome b6f biogenesis protein	3	20.4704	20.1839	-0.286531
DsB_g01542	Flavin reductase (alias=FLR1)	29	24.2849	23.9986	-0.286377
DsB_g02838	ELIP8 Early light-induced LHC-like protein	9	22.4487	22.1624	-0.286272
DsB_g19973	DEAD/DEAH box helicase (alias=HEL44)	2	16.6383	16.3528	-0.285469
DsB_g08545	PRPS20 Chloroplast ribosomal protein S20	19	22.9761	22.6907	-0.285467
DsB_g01460	CYP746A1 Cytochrome P450, CYP197 superfamily, CYP197B family	8	19.8049	19.5196	-0.28533
DsB_g17611	FKB16A Peptidyl-prolyl cis-trans isomerase, FKBP-type	6	21.5997	21.3167	-0.282985
DsB_g11364	SUFC1 Iron-sulfur cluster assembly protein	29	23.1771	22.8942	-0.282826
DsB_g22420	ATS2 ATP-sulfurylase	36	24.2407	23.9582	-0.282522
DsB_g05761	Putative metallochaperone	35	23.5893	23.307	-0.282383
DsB_g07705	Predicted protein	7	18.8572	18.5768	-0.280433
DsB_g05968	Predicted protein	5	18.3885	18.1081	-0.280353
DsB_g21528	MEN2 Naphthoate synthase	6	19.4843	19.2041	-0.280241
DsB_g00812	CGLD38 Conserved in the Green Lineage and Diatoms	17	21.2967	21.0166	-0.280158
DsB_g17561	TIM22B translocase of inner mitochondrial membrane 22 homolog	12	22.1189	21.8398	-0.279065
DsB_g10058	Putative TIM44 homolog (alias=MRPL45)	2	17.088	16.809	-0.278979
DsB_g18791	MRPL113 mitochondrial ribosome protein ml113, Chlamydomonas-specific	8	19.2624	18.9836	-0.278786
DsB_g19089	RH39 Possible DEAD-box helicase involved in creation of hidden rRNA breaks in chloroplast ribosomes	8	19.9247	19.646	-0.27869
DsB_g01724	SRS10A Serine/arginine-rich pre-mRNA splicing factor	9	20.7028	20.4241	-0.278632
DsB_g19985	FIST N domain protein	13	20.1677	19.8894	-0.278271
DsB_g21901	CGL67 Mpv17/PMP22 family protein with unknown function	2	18.4733	18.1951	-0.278205
DsB_g00274	Predicted protein	2	16.3504	16.0727	-0.277705
DsB_g11071	Predicted protein	7	20.1203	19.8427	-0.277528
DsB_g03918	LHCB7 Light-harvesting chlorophyll a-b binding protein, chloroplast precursor	5	18.7373	18.4599	-0.277389
DsB_g17877	SUFD1 Iron-sulfur cluster assembly protein	40	23.8868	23.6094	-0.277372
DsB_g05945	Predicted protein	9	19.6222	19.3449	-0.277316
DsB_g01317	Predicted protein	2	16.783	16.5058	-0.277206
DsB_g19347	Predicted protein	3	18.4408	18.1639	-0.276958
DsB_g14455	TRI1 tRNA isopentenyltransferase	2	16.9087	16.6317	-0.276904
DsB_g09528	Predicted protein	22	23.6116	23.3347	-0.276897
DsB_g15099	PGM1 Phosphoglucomutase 1	70	25.6071	25.3304	-0.276684
DsB_g17084	alpha/beta hydrolase (alias=AKR5)	14	21.5333	21.2567	-0.276607
DsB_g18706	FPG2 Putative folylpolyglutamate synthase	6	18.8835	18.6079	-0.275638
DsB_g23258	Predicted protein	16	20.9119	20.6367	-0.275196
DsB_g02613	MRPS107 Mitochondrial ribosomal protein S107, Chlamydomonas specific	5	18.7871	18.5119	-0.275172
DsB_g12516	SEC20B Qb-SNARE protein, Sec20-family	3	18.6657	18.3907	-0.275052
DsB_g05984	Predicted protein	12	21.5473	21.2724	-0.274906
DsB_g14496	Predicted protein	3	19.3315	19.0567	-0.2748
DsB_g13622	Predicted protein	11	21.509	21.2345	-0.274501
DsB_g09544	Predicted protein	4	18.7	18.426	-0.273978
DsB_g17766	Predicted protein	16	22.4381	22.1643	-0.273868
DsB_g00860	Putative dehydrogenase (alias=TIC62)	81	25.8674	25.5936	-0.273822
DsB_g27067	rpoB2 RNA polymerase beta subunit II	20	22.1032	21.8298	-0.273327
DsB_g20606	ISD11 Iron-sulfur protein biogenesis, desulfurase-interacting protein 11	2	18.6182	18.3453	-0.272964
DsB_g27041	rps11 30S ribosomal protein S11	10	21.3126	21.0399	-0.272697
DsB_g18385	NON1 NO-nitrate 1	21	22.8281	22.5558	-0.272361
DsB_g27015	clpP ATP-dependent Clp protease proteolytic subunit	38	23.4652	23.193	-0.272187
DsB_g16401	FTSHI1 Chloroplast-import FtsH-like ATPase	11	19.942	19.67	-0.271992
DsB_g20761	CPLD50 Conserved in the Plant Lineage and Diatoms	6	19.8766	19.6054	-0.271163
DsB_g22597	OASTL1 O-acetylserine (Thiol)-lyase/cysteine synthase 1	9	20.4922	20.2231	-0.269108
DsB_g13815	CGL1 Conserved in the Green Lineage	5	18.6027	18.3337	-0.26899
DsB_g18421	Predicted protein	3	18.7142	18.4452	-0.268988
DsB_g04383	TPD1 2',5'-phosphodiesterase	3	17.7372	17.4694	-0.267744
DsB_g08320	Predicted protein	10	19.7637	19.496	-0.26774
DsB_g05897	Predicted protein	58	23.7923	23.5248	-0.267415
DsB_g15019	Pheophorbide a oxygenase-related protein (alias=PAO4D)	2	17.5596	17.2923	-0.267352
DsB_g13429	MRPL11 Mitochondrial ribosomal protein L11	2	18.0985	17.8311	-0.267344
DsB_g10146	PSB27 conserved expressed protein involved in PSII biogenesis (alias=CPLD45)	23	24.9181	24.6508	-0.267301
DsB_g18211	Predicted protein	9	22.125	21.8579	-0.267139
DsB_g16350	FAD-dependent oxidoreductase (alias=FAO8)	4	16.6638	16.3973	-0.266553
DsB_g08467	Predicted protein	2	18.8384	18.5719	-0.266494
DsB_g20953	Predicted protein	4	18.8123	18.5459	-0.266483
DsB_g16810	CYP741A2 Cytochrome P450, CYP197 superfamily	6	20.0502	19.784	-0.266199
DsB_g15108	RPL23 Cytosolic 80S ribosomal protein L23	21	22.2192	21.9534	-0.265783
DsB_g20667	SRP9 Subunit of the Signal Recognition Particle	4	18.1942	17.9285	-0.265746
DsB_g16241	PIN3 Peptidyl-prolyl cis-trans isomerase, parvulin-type	9	20.7674	20.5018	-0.265605
DsB_g24005	CVDE1 Chlorophycean Violaxanthin De-epoxidase	5	18.7887	18.5232	-0.265538
DsB_g14129	Predicted protein	11	21.1696	20.9046	-0.265078
DsB_g14809	TRXF2B Thioredoxin f2, chloroplastic	3	19.9207	19.6561	-0.264659
DsB_g15065	CGL81 Conserved in the Green Lineage	14	21.943	21.6785	-0.264564
DsB_g11112	CGL104 mitochondrial glycoprotein family protein	3	17.5417	17.2773	-0.264454
DsB_g19216	Mitochondrial substrate carrier protein (alias=MCP26)	11	21.8716	21.6073	-0.264318
DsB_g21777	SQE1 Squalene epoxidase	11	19.8678	19.6037	-0.264182
DsB_g00388	CGL17 Conserved in the Green Lineage	2	18.5813	18.3176	-0.263665
DsB_g19164	LPL3 Putative lipoate A/B protein ligase	2	17.6702	17.4065	-0.263659
DsB_g19359	Predicted protein	6	19.0999	18.8364	-0.263506
DsB_g10740	AGP2 ADP-glucose pyrophosphorylase large subunit	34	23.6014	23.3387	-0.262737
DsB_g09179	Predicted protein	30	24.4066	24.1442	-0.262457
DsB_g19517	Predicted protein	4	19.3052	19.043	-0.262248
DsB_g09616	PGK1 Phosphoglycerate kinase, chloroplastic	92	27.5543	27.2921	-0.262124
DsB_g14230	Predicted protein	10	20.5827	20.321	-0.261752
DsB_g16337	Predicted protein	2	16.5665	16.3049	-0.26163
DsB_g12606	CGLD14 Conserved in the Green Lineage and Diatoms	23	23.788	23.5264	-0.261626
DsB_g13414	ALAD1 Delta-aminolevulinic acid dehydratase	30	23.1445	22.8831	-0.261433
DsB_g09745	RPE2 Ribulose phosphate-3-epimerase	12	20.7345	20.4731	-0.261386
DsB_g13026	CCS5 Thioredoxin-like protein similar to Arabidopsis HCF164	5	20.2595	19.9988	-0.260732
DsB_g02720	3',5'-cyclic-nucleotide phosphodiesterase (alias=PDE15)	4	18.5863	18.3259	-0.26035
DsB_g19156	UCC1 Ubiquinol-cytochrome c reductase complex chaperone	6	20.0625	19.8023	-0.260173
DsB_g04683	VTC1 Vacuolar Transport Chaperone-like protein	2	17.6767	17.4166	-0.26016
DsB_g20082	Predicted protein	6	19.563	19.3031	-0.259915
DsB_g16887	Predicted protein	8	20.2441	19.9843	-0.259758
DsB_g18310	Predicted protein	2	16.5941	16.3353	-0.258794
DsB_g14028	Dual-specificity protein phosphatase (alias=DSP7)	3	18.1355	17.8775	-0.257977
DsB_g21681	SMC4 Structural Maintenance of Chromosomes protein	5	18.9889	18.7312	-0.257694
DsB_g19058	Predicted protein	3	17.0558	16.7983	-0.257507
DsB_g16004	Predicted protein	2	18.7296	18.4722	-0.257352
DsB_g12593	CLPR3 inactive subunit of chloroplast ClpP complex	17	21.3176	21.0604	-0.25715
DsB_g22439	SULP3 Sulfate binding protein, component of chloroplast transporter SulP	4	18.0532	17.7968	-0.256439
DsB_g07875	Predicted protein	5	20.2369	19.9806	-0.256353
DsB_g10187	PPH1 Thylakoid phosphoprotein phosphatase 2C-related	21	21.7242	21.4681	-0.256063
DsB_g17593	putative ribosomal 30S subunit assembly factor (alias=YQEH)	6	19.0175	18.7619	-0.255679
DsB_g07586	Predicted protein	4	17.7043	17.4491	-0.255225
DsB_g15474	PRPL7B Chloroplast ribosomal protein L7/L12	5	20.4281	20.1731	-0.255085
DsB_g09609	Predicted protein	9	19.0109	18.756	-0.254882
DsB_g01758	HSP90C Heat shock protein 90	65	25.1172	24.8624	-0.254811
DsB_g11900	Predicted protein	3	18.0008	17.7463	-0.254489
DsB_g00593	PGL1 6-phosphogluconolactonase	22	23.0855	22.8318	-0.253683
DsB_g01357	Predicted protein	4	18.8503	18.5966	-0.253661
DsB_g20720	Predicted protein	9	20.0098	19.7563	-0.253454
DsB_g08708	SABC1 Chloroplast sulfate transporter	16	21.6659	21.4126	-0.25333
DsB_g18949	Predicted protein	52	23.4101	23.1569	-0.253276
DsB_g16581	LCI8 bifunctional N-acetylglutamate synthase/acetylglutamate kinase	10	20.5314	20.2781	-0.253231
DsB_g06660	Predicted protein	4	19.7479	19.4949	-0.253087
DsB_g13672	CPLD2 conserved expressed protein with hydrolase motif	21	22.5279	22.2753	-0.252579
DsB_g20342	Predicted protein	2	17.2504	17.0002	-0.250118
DsB_g04636	Predicted protein	6	20.3594	20.1094	-0.249991
DsB_g03916	OHP1 One-Helix Protein 1	2	18.9868	18.7372	-0.249577
DsB_g00666	CHR1 Channelrhodopsin 1	6	20.2476	19.9981	-0.24952
DsB_g09987	ASD1 Aspartate semialdehyde dehydrogenase	36	24.1567	23.9077	-0.248936
DsB_g14168	Predicted protein	3	17.0327	16.7853	-0.247467
DsB_g12286	OGT1 O-linked N-acetylglucosamine transferase	2	16.7753	16.5293	-0.245964
DsB_g13512	EFG10 Translation elongation factor EFG/EF2, LepA-related	24	22.1252	21.8792	-0.245959
DsB_g12073	Predicted protein	2	15.7753	15.5297	-0.245539
DsB_g11959	PCY1 plastocyanin, chloroplast precursor	38	25.348	25.1026	-0.245366
DsB_g00696	Predicted protein	5	18.5764	18.3311	-0.245312
DsB_g17973	Pre-mRNA splicing factor (alias=SPL24B)	4	18.7856	18.5406	-0.245006
DsB_g17023	Predicted protein	4	18.32	18.0754	-0.244641
DsB_g14462	Predicted protein	15	21.7381	21.4939	-0.244228
DsB_g24211	Predicted protein	11	21.0979	20.8538	-0.244111
DsB_g22841	GSH1 Gamma-glutamylcysteine synthetase	27	22.4687	22.2246	-0.244105
DsB_g02177	PRPS21 Chloroplast ribosomal protein S21	13	21.4178	21.1742	-0.243683
DsB_g14736	Predicted protein	3	18.3926	18.1491	-0.243517
DsB_g17873	TIM50 Mitochondrial inner membrane translocase	6	20.3278	20.085	-0.242806
DsB_g00084	Predicted protein	3	20.1356	19.893	-0.242535
DsB_g15631	ATPC1 Chloroplast ATP synthase gamma chain	49	25.0897	24.8473	-0.242347
DsB_g00549	MTP2 Metal Transport Protein 2	3	17.9668	17.7249	-0.241958
DsB_g00383	PYR5 Uridine 5'- monophosphate synthase	26	22.9224	22.6805	-0.241938
DsB_g12592	Predicted protein	3	19.8314	19.5899	-0.241549
DsB_g07408	RSEP2 Intramembrane metalloprotease	10	20.1375	19.8963	-0.241109
DsB_g04323	CHLM1 Mg protoporphyrin IX S-adenosyl methionine O-methyl transferase	35	23.4963	23.2552	-0.241025
DsB_g23532	(alias=GEX148)	19	22.085	21.8441	-0.240933
DsB_g11107	Predicted protein	3	18.2833	18.0425	-0.240799
DsB_g07237	Predicted protein	4	18.2244	17.9836	-0.240781
DsB_g18076	CLPR1 inactive subunit of chloroplast ClpP complex	18	22.0435	21.8029	-0.240616
DsB_g13466	CSP41B Chloroplast stem-loop-binding protein 41b	49	25.4837	25.2432	-0.24048
DsB_g10030	Predicted protein	8	20.2748	20.0345	-0.240312
DsB_g22675	Predicted protein	14	20.9222	20.6828	-0.239306
DsB_g17875	CPL15 RNA-binding S4 domain-containing protein	3	18.6861	18.4471	-0.238967
DsB_g05357	SEC12 regulator of COP-II vesicle coat	3	17.2468	17.0082	-0.238593
DsB_g14266	EFP2 Mitochondrial elongation factor P	3	17.8732	17.6346	-0.238565
DsB_g00992	Signal peptide peptidase-like protein (alias=PSL3)	4	19.6934	19.4558	-0.237629
DsB_g17971	PSBP3 PsbP-like protein of thylakoid lumen	18	23.9555	23.7186	-0.236984
DsB_g09831	CPLD12 Conserved in the Plant Lineage and Diatoms	10	20.6789	20.442	-0.236933
DsB_g01841	NFU3 iron-sulfur cluster assembly protein	25	22.1429	21.9062	-0.236736
DsB_g10050	Predicted protein	17	20.8999	20.6635	-0.236464
DsB_g15749	Predicted protein	8	21.0122	20.7758	-0.23638
DsB_g13694	PGI1 Phosphoglucose isomerase 1	61	25.5907	25.3544	-0.236306
DsB_g20048	CTR1 CTR type copper ion transporter	28	23.1839	22.948	-0.235977
DsB_g22659	Putative UDP-GlcA transporter (alias=TPT22)	2	18.2511	18.0151	-0.235949
DsB_g03096	GLN1 Glutamine synthetase	74	26.1312	25.8958	-0.235432
DsB_g13023	calcineurin-like phosphoesterase family protein (alias=MPA14)	4	19.0987	18.8633	-0.235397
DsB_g16508	FAD7 Chloroplast glycerolipid omega-3-fatty acid desaturase	6	19.9992	19.7643	-0.234844
DsB_g01779	HIS1 N-5-phosphoribosyl-ATP transferase	28	23.0025	22.7679	-0.234543
DsB_g07701	Predicted protein	4	18.3661	18.132	-0.234098
DsB_g12503	Predicted protein	3	18.2715	18.0375	-0.233974
DsB_g10135	GSA1 Glutamate-1-semialdehyde aminotransferase	37	24.1603	23.9268	-0.233462
DsB_g15552	CPN60C Chaperonin 60C	73	25.834	25.6008	-0.233201
DsB_g07641	tRNA (guanosine-2'-O)-methyltransferase (alias=TMG11)	3	18.7624	18.5293	-0.233147
DsB_g03241	Predicted protein	2	18.2436	18.0109	-0.232743
DsB_g12228	Predicted protein	21	21.0466	20.814	-0.232655
DsB_g20247	ELIP7 Early light-induced LHC-like protein	9	22.3595	22.127	-0.232503
DsB_g00934	CPLD44 conserved expressed thylakoid lumenal protein-like	18	22.7272	22.495	-0.232201
DsB_g04083	RPI1 Ribose-5-phosphate isomerase, chloroplastic	30	25.0806	24.8486	-0.232065
DsB_g02096	PSRP3 Plastid-specific ribosomal protein 3	39	24.1741	23.9423	-0.231811
DsB_g17200	FZL1 Plastid-localized	29	22.5206	22.2891	-0.231537
DsB_g09011	BIO2 Biotin synthase	7	19.2268	18.9959	-0.230928
DsB_g17413	NAD dependent epimerase/dehydratase	7	20.8361	20.6057	-0.230384
DsB_g22859	Predicted protein	3	19.0422	18.8122	-0.230059
DsB_g02812	TSX2 Glutamyl/glutaminyl-tRNA synthetase	27	23.8318	23.6023	-0.229507
DsB_g17007	Protein-/Histone-arginine N-methyltransferase (alias=PRM)	9	19.5159	19.2867	-0.229264
DsB_g04439	PRORP1C Protein-only RNase P	9	20.8136	20.5844	-0.229118
DsB_g18390	CPLD49 Cytochrome b6f biogenesis protein	23	22.2881	22.0592	-0.228958
DsB_g11752	Mitochondrial substrate carrier protein (alias=MCP1)	2	18.1664	17.9377	-0.228646
DsB_g08336	Predicted protein	7	19.7353	19.5076	-0.227629
DsB_g09870	Predicted protein	7	20.3849	20.1578	-0.227127
DsB_g14203	VIPP2B Vesicle inducing protein in plastids 2	14	22.1176	21.8906	-0.227007
DsB_g10211	ATX1 copper chaperone	3	17.5382	17.3113	-0.226965
DsB_g13156	RPL12 Cytosolic 80S ribosomal protein L12	14	23.6897	23.4628	-0.226946
DsB_g02507	Predicted protein	15	21.8334	21.6066	-0.226822
DsB_g05375	MRPL40 Mitochondrial ribosomal protein L40	2	16.8286	16.6022	-0.226426
DsB_g19745	Predicted protein	2	16.2902	16.064	-0.226209
DsB_g08283	Predicted protein	3	18.9954	18.7699	-0.225546
DsB_g00184	Predicted protein	3	18.4088	18.1835	-0.225276
DsB_g21056	RNA pseudouridine synthase (alias=PUS10)	15	20.1025	19.8781	-0.224394
DsB_g08179	Histone-lysine N-methyltransferase (alias=HLM9)	2	16.8301	16.6059	-0.224264
DsB_g17609	DEAD/DEAH box helicase (alias=HEL34)	11	20.3795	20.1553	-0.224255
DsB_g07823	PSRP1 Plastid-specific ribosomal protein 1	30	24.3109	24.0871	-0.223767
DsB_g05154	AMT1C Ammonium transporter	8	23.2546	23.0316	-0.222972
DsB_g23656	ENR1 Enoyl-ACP reductase	37	24.8396	24.6172	-0.222401
DsB_g14851	MRPL28 Mitochondrial ribosomal protein L2	3	18.7442	18.5219	-0.222282
DsB_g11004	Predicted protein	15	20.973	20.7511	-0.22188
DsB_g20682	ARD1 Aci-reductone dioxygenase	10	19.9912	19.7697	-0.221506
DsB_g14792	Complex 1 protein (LYR family) (alias=LYR5)	3	18.6025	18.3812	-0.221302
DsB_g14433	Predicted protein	2	17.2835	17.0623	-0.221156
DsB_g01305	GLDH1 L-galactono-1,4-lactone dehydrogenase	19	20.9646	20.7439	-0.220733
DsB_g11651	MME1 Malate dehydrogenase 1, decarboxylating	13	20.5071	20.2865	-0.220664
DsB_g07268	Predicted protein	8	20.5345	20.3139	-0.220562
DsB_g11244	Predicted protein	35	23.4643	23.2441	-0.220252
DsB_g27078	atpB ATPase beta chain	93	26.9806	26.7604	-0.220231
DsB_g19592	CCB2 conserved protein required for cyt b6 assembly	3	18.1354	17.9154	-0.220028
DsB_g09239	Predicted protein	4	18.5333	18.3134	-0.219952
DsB_g00189	RABL2 RAB-Like GTP Binding Protein 2	3	17.9736	17.7543	-0.21934
DsB_g12370	FAD-dependent oxidoreductase (alias=FAO12)	7	19.2232	19.0039	-0.219291
DsB_g01343	PPX1 Protoporphyrinogen oxidase	35	23.41	23.1915	-0.2185
DsB_g04213	dTDP-4-dehydrorhamnose reductase (alias=DRR1)	5	17.8998	17.6816	-0.218228
DsB_g11775	RNB1 3'-5' exoribonuclease II	17	20.4805	20.2629	-0.217619
DsB_g16481	Predicted protein	15	21.6924	21.4748	-0.217585
DsB_g01175	CGL73 expressed protein Conserved in the Green Lineage	4	19.3337	19.1162	-0.217494
DsB_g14066	Sterol sensing 5-transmembrane protein (alias=SSD1)	2	17.088	16.8711	-0.216925
DsB_g12506	Predicted protein	8	20.0894	19.8726	-0.216793
DsB_g10514	HSLV1 ATP-dependent subunit of mitochondrial HslUV protease	5	19.2458	19.0291	-0.216777
DsB_g16195	Predicted protein	21	21.9007	21.6841	-0.21658
DsB_g05490	Predicted protein	37	22.5967	22.3805	-0.216215
DsB_g01677	HXK1 Hexokinase	5	19.7067	19.4907	-0.216073
DsB_g10172	Predicted protein	7	19.5579	19.3419	-0.216019
DsB_g10360	Predicted protein	6	19.585	19.3692	-0.215861
DsB_g22637	SSS3A Soluble starch synthase III	70	24.4219	24.2065	-0.215404
DsB_g10313	EFG6 Putative organellar translation elongation factor EFG/EF2	6	19.6476	19.4324	-0.215264
DsB_g08094	Predicted protein	4	19.1205	18.9056	-0.214895
DsB_g16220	Predicted protein	8	19.8562	19.6416	-0.214621
DsB_g13308	RNaseT, SDN2 homolog (alias=EXN11)	2	16.1406	15.9263	-0.214251
DsB_g10157	Predicted protein	2	17.936	17.7223	-0.213661
DsB_g24755	RAPTOR1 Regulatory-associated protein of TOR	9	19.5219	19.3087	-0.213193
DsB_g13123	Putative protein N-methyltransferase (alias=RMT2)	14	21.079	20.8659	-0.21309
DsB_g23377	AGE3 DNA repair glycosylase	6	18.4644	18.2516	-0.21284
DsB_g23630	Predicted protein	10	20.3543	20.1419	-0.21241
DsB_g01599	Haloalkane dehalogenase-like hydrolase (alias=HLD3)	3	18.5414	18.329	-0.212363
DsB_g08677	Predicted protein	2	17.4408	17.2288	-0.211941
DsB_g08260	TSPSP1 Trehalose-6-phosphate synthase/phosphatase, class I	30	22.3064	22.0947	-0.211712
DsB_g10024	RHM1 nucleotide-rhamnose synthase/epimerase-reductase, dTDP-4-dehydrorhamnose reductase / dTDP-6-deoxy-L-mannose dehydrogenase	27	24.0903	23.8793	-0.211015
DsB_g20608	Predicted protein	11	20.9157	20.7049	-0.210864
DsB_g17455	VIP1B Diphosphoinositol Pentakisphosphate Kinase	3	18.384	18.1732	-0.210858
DsB_g09623	Predicted protein	2	17.6571	17.4463	-0.210792
DsB_g23221	Predicted protein	4	19.0541	18.8436	-0.210491
DsB_g14750	Predicted protein	2	17.6066	17.3962	-0.210363
DsB_g12556	GSD1 gamma-glutamyl phosphate reductase	8	20.2519	20.0423	-0.20963
DsB_g13593	CYN38 Cyclophilin 38	55	25.36	25.1505	-0.209521
DsB_g02885	MTF1 Methionyl-tRNA formyltransferase	5	19.7998	19.5904	-0.20944
DsB_g05466	Predicted protein	5	18.8934	18.6842	-0.209246
DsB_g04160	Predicted protein	3	18.2914	18.0823	-0.209169
DsB_g17692	FAP148B Cation Channel Domain Flagellar Associated Protein 148	8	19.5498	19.3407	-0.209136
DsB_g05405	KAS3 Putative 3-ketoacyl-ACP-synthase (FAS complex)	14	21.2755	21.0664	-0.209127
DsB_g23791	Predicted protein	2	17.3656	17.1567	-0.208854
DsB_g08855	Predicted protein	9	20.0269	19.8192	-0.207685
DsB_g17865	RRM11 Putative ribosomal RNA methyltransferase	6	20.216	20.0088	-0.207227
DsB_g21660	Predicted protein	6	18.5882	18.3811	-0.207129
DsB_g01694	PRPS1 Chloroplast Ribosomal Protein S1	43	24.5779	24.371	-0.206897
DsB_g12383	Predicted protein	7	20.3683	20.1615	-0.2068
DsB_g01535	putative carbohydrate kinase (alias=CPK4)	16	22.3932	22.1864	-0.20676
DsB_g00986	Predicted protein	10	21.0697	20.863	-0.206682
DsB_g20053	PRORS1 organellar class II (G, H, P and S) tRNA synthetase	20	22.1672	21.9606	-0.206594
DsB_g24321	GWD2 Alpha-glucan water dikinase 2	53	23.8964	23.6907	-0.205668
DsB_g16483	CGL57 Serine protease of S26A family	6	19.3424	19.1371	-0.205305
DsB_g01722	Mitogen-Activated Protein Kinase Kinase Kinase (alias=MAPKKK13A)	2	17.5984	17.3931	-0.205254
DsB_g01254	Predicted protein	5	18.6008	18.3959	-0.204905
DsB_g18740	ATP12 Assembly factor 2 for F1 mitochondrial ATP synthase	3	18.6938	18.489	-0.204823
DsB_g23963	TSR1 Arginyl-tRNA Synthetase	42	23.3764	23.172	-0.204372
DsB_g15113	MRPL29 Mitochondrial ribosomal protein L29	2	17.5336	17.3293	-0.204227
DsB_g01968	Mitochondrial substrate carrier protein (alias=MCP19)	2	17.6438	17.4397	-0.204103
DsB_g01861	Predicted protein	2	17.5895	17.3859	-0.203625
DsB_g21484	Predicted protein	2	17.7239	17.5207	-0.203237
DsB_g01605	ARB2 Soluble ABC-F domain containing protein	30	22.6726	22.4701	-0.20251
DsB_g22656	Predicted protein	11	21.2576	21.0554	-0.202117
DsB_g15791	SPR1 Sepiapterin reductase	10	19.7274	19.5257	-0.201736
DsB_g24547	FKB17A Peptidyl-prolyl cis-trans isomerase, FKBP-type	8	20.9055	20.7039	-0.201662
DsB_g16882	Predicted protein	10	19.1568	18.9552	-0.201558
DsB_g02095	Predicted protein	3	17.4669	17.2656	-0.201265
DsB_g09694	Predicted protein	5	18.0161	17.8152	-0.20088
DsB_g09674	Predicted protein	8	19.9012	19.7003	-0.20082
DsB_g03063	Putative chloroplast translation peptide-chain release factor 3 (alias=PRF3)	12	20.6648	20.4643	-0.20044
DsB_g10348	CLPR2 inactive subunit of chloroplast ClpP complex	6	20.8301	20.6297	-0.20037
DsB_g05331	OXA1 ALBINO3-like translocon protein	4	18.5882	18.3888	-0.199461
DsB_g22720	VPS52 Subunit of GARP complex	3	17.0096	16.8102	-0.199396
DsB_g03041	METE1 Cobalamin-dependent methionine synthase	93	25.7397	25.5404	-0.199243
DsB_g11162	Predicted protein	34	23.1922	22.9931	-0.199166
DsB_g09375	CYP741A1 Cytochrome P450, CYP197 superfamily	3	18.0128	17.8138	-0.198957
DsB_g19460	MRPL24 Mitochondrial ribosomal protein L24	2	18.6978	18.4993	-0.198463
DsB_g19354	Predicted protein	9	22.0624	21.864	-0.198332
DsB_g23772	Predicted protein	14	22.808	22.6098	-0.198201
DsB_g22674	Predicted protein	4	18.218	18.0201	-0.197885
Contaminant_Trypa5	Promega trypsin artifact 5 K to R mods (2239.1, 2914)(1987, 2003) (PromTArt5)	23	23.3235	23.1256	-0.197857
DsB_g13908	MRPL5 Mitochondrial ribosomal protein L5	5	18.1549	17.9573	-0.197582
DsB_g13619	SUPT1 Siderophore Uptake Protein 1 (alias=P130B1)	3	18.6248	18.4277	-0.197115
DsB_g12241	Predicted protein	2	18.6223	18.4255	-0.196755
DsB_g22464	Predicted protein	97	25.0361	24.8397	-0.196398
DsB_g13202	Predicted protein	6	18.5866	18.3905	-0.196102
DsB_g06742	TSM2A Methionyl-tRNA synthetase	2	18.4772	18.2812	-0.196089
DsB_g13042	Predicted protein	46	23.4906	23.2947	-0.195949
DsB_g05946	Peptidase M16 family protein	8	20.6497	20.4541	-0.19563
DsB_g08894	TEF14 Thylakoid lumenal protein	24	24.3159	24.1205	-0.195379
DsB_g14606	HMA1B heavy metal transporting ATPase	5	19.2711	19.0762	-0.194877
DsB_g16345	MRPS9 Mitochondrial ribosomal protein S9	3	17.6522	17.4573	-0.194858
DsB_g21558	GLOD4B Glyoxalase domain containing 4	46	24.7512	24.5569	-0.194312
DsB_g09573	Predicted protein	27	22.4026	22.2084	-0.194218
DsB_g04209	Predicted protein	2	16.2311	16.037	-0.194127
DsB_g00966	Predicted protein	4	19.1421	18.9481	-0.194019
DsB_g02969	Predicted protein	14	20.697	20.503	-0.194003
DsB_g13219	MSD2 Mn superoxide dismutase	9	23.1013	22.9075	-0.193772
DsB_g13597	TOC75 Translocon at the outer envelope membrane of chloroplasts, 75 kDa subunit	38	23.4231	23.2297	-0.193375
DsB_g13615	Phosphoglycolate phosphatase 1A, chloroplastic (alias=PGP1A)	29	23.3784	23.1852	-0.193172
DsB_g08150	Predicted protein	3	17.8223	17.6297	-0.192611
DsB_g09404	PRP20 Putative Utp21 subunit of U3 snoRNP	9	19.697	19.5045	-0.192498
DsB_g07459	Predicted protein	15	22.389	22.1966	-0.192345
DsB_g17438	ABC transporter, multidrug resistance associated protein (alias=MRP4)	5	18.806	18.6139	-0.192154
DsB_g16012	Predicted protein	11	20.6469	20.4554	-0.191571
DsB_g14265	Predicted protein	63	25.5929	25.4017	-0.191143
DsB_g19419	SCE1 SUMO-conjugating enzyme	12	21.5239	21.3341	-0.189743
DsB_g01462	EFT2 elongation factor Ts-like protein	8	21.2293	21.0396	-0.189735
DsB_g19267	Metallophosphoesterase/metallo-dependent phosphatase (alias=MPA5)	16	21.8072	21.6176	-0.189587
DsB_g05789	Predicted protein	17	23.1727	22.9832	-0.189461
DsB_g19927	Predicted protein	7	25.0171	24.8277	-0.189369
DsB_g17947	Predicted protein	26	22.4557	22.2664	-0.189346
DsB_g14415	Histone-lysine N-methyltransferase (alias=HLM25)	28	22.0879	21.8989	-0.189036
DsB_g23746	RCL1 RNA terminal 3' phosphate cyclase	3	18.0404	17.8518	-0.188585
DsB_g24540	NFU1 Iron-sulfur cluster assembly protein	12	20.1464	19.958	-0.188452
DsB_g12194	Predicted protein	2	17.2275	17.0391	-0.188424
DsB_g17667	Predicted protein	43	23.112	22.9238	-0.188152
DsB_g00030	Predicted protein	11	20.0951	19.9071	-0.188009
DsB_g10632	ALDH5 Aldehyde dehydrogenase	6	19.0277	18.8403	-0.187445
DsB_g11630	Predicted protein	10	19.2943	19.1069	-0.187322
DsB_g04536	HSP70D Heat shock protein 70D	8	20.0415	19.8542	-0.187272
DsB_g13665	PGD1 Plastid galactoglycerolipid degredation 1	7	19.1263	18.9393	-0.186998
DsB_g01147	Predicted protein	5	18.2425	18.0555	-0.186975
DsB_g01892	MRPL25 Mitochondrial ribosomal protein L25	3	17.7938	17.607	-0.186801
DsB_g18090	Predicted protein	2	16.3205	16.1338	-0.1867
DsB_g23621	MRPS1 Mitochondrial ribosomal protein S1	3	18.1148	17.9284	-0.186366
DsB_g08043	Predicted protein	3	18.1563	17.97	-0.186259
DsB_g00476	Predicted protein	9	20.364	20.178	-0.185994
DsB_g22058	Predicted protein	4	19.2152	19.0292	-0.185946
DsB_g09847	MRPS10 Mitochondrial ribosomal protein S10	5	18.1422	17.9565	-0.185664
DsB_g08520	SUR2 Surfeit 2-like protein	2	17.8591	17.6745	-0.18462
DsB_g22726	PYC1 Pyruvate carboxylase 1	73	24.5041	24.3195	-0.184578
DsB_g05058	Predicted protein	5	18.4024	18.2179	-0.184537
DsB_g03018	AOC4B Amino acid carrier	3	18.1192	17.9353	-0.183881
DsB_g11618	CLPC1 Chaperone protein ClpC1, chloroplastic	92	25.6662	25.4825	-0.183679
DsB_g11952	ACX1 Acyl-CoA oxidase/dehydrogenase	20	20.8617	20.678	-0.183644
DsB_g15478	Homoserine kinase (alias=HSK2)	11	21.3569	21.1737	-0.183272
DsB_g01358	Predicted protein	9	20.3686	20.1856	-0.182973
DsB_g04281	HON6 Histone H1	3	18.9166	18.7337	-0.182949
DsB_g15098	Predicted protein	12	21.8466	21.6637	-0.182942
DsB_g15471	FAP19 Flagellar Associated Protein 19	29	21.8755	21.6926	-0.182919
DsB_g18886	Exoribonuclease II (alias=EXN3)	15	20.6509	20.4684	-0.182499
DsB_g20755	PDH1 Pyruvate dehydrogenase E1 beta subunit	26	23.3249	23.1428	-0.182192
DsB_g06621	Predicted protein	6	19.0506	18.8685	-0.182095
DsB_g04983	Predicted protein	2	17.7605	17.5785	-0.181974
DsB_g07580	Predicted protein	4	18.8718	18.69	-0.181843
DsB_g14512	Predicted protein	12	20.9902	20.8084	-0.181782
DsB_g14567	DnaJ-like protein (alias=DNJ23)	4	18.6201	18.4383	-0.18176
DsB_g04087	Predicted protein	13	21.5396	21.358	-0.18162
DsB_g01951	Chromate ion transporter (alias=CIT1)	9	20.8299	20.6484	-0.181518
DsB_g01891	Predicted protein	13	20.8531	20.6717	-0.181327
DsB_g20025	ECT1 CDP-Ethanolamine synthase	12	20.6865	20.5054	-0.181157
DsB_g19739	Predicted protein	4	17.671	17.4899	-0.181136
DsB_g11657	Predicted protein	2	16.3775	16.1964	-0.181105
DsB_g12691	ARL8 ARF-like GTPase	4	20.7605	20.5794	-0.18106
DsB_g03259	CPLD20 Conserved in the Plant Lineage and Diatoms	22	21.6099	21.4291	-0.180711
DsB_g00862	OTC1 Ornithine carbamoyltransferase	37	23.5534	23.3727	-0.180696
DsB_g11780	Predicted protein	2	16.0661	15.8862	-0.179892
DsB_g19856	Predicted protein	10	20.2642	20.0845	-0.179661
DsB_g08645	CRX1 Calredoxin 1	24	23.2438	23.0642	-0.179606
DsB_g07522	Predicted protein	3	17.7078	17.5283	-0.179489
DsB_g23660	Predicted protein	7	19.1572	18.9784	-0.178793
DsB_g12621	Predicted protein	34	22.5193	22.3408	-0.178529
DsB_g00277	DVR1 3,8-Divinyl protochlorophyllide a 8-vinyl reductase, chloroplast precursor	22	22.7181	22.5399	-0.178213
DsB_g11007	FAP230B Flagellar Associated Protein 230	6	19.4746	19.2964	-0.178177
DsB_g22501	LHCA1 light-harvesting protein of photosystem I	44	26.5354	26.3575	-0.177988
DsB_g01852	CCB4 conserved protein required for cytochrome b6 assembly (alias=CGLD23)	6	19.4155	19.2378	-0.177756
DsB_g11906	Hexose/glycerol-3-phosphate transporter (alias=HGPT2)	5	21.5868	21.4094	-0.177383
DsB_g07528	Predicted protein	8	19.7259	19.5487	-0.177218
DsB_g04577	STL1 Ser-Thr protein kinase, paralog of STT7	13	21.3266	21.1494	-0.177181
DsB_g23556	Predicted protein	2	19.1935	19.0167	-0.176745
DsB_g07666	RNP3 Small nucleolar ribonucleoprotein U3 component	3	16.9823	16.8056	-0.176725
DsB_g09014	Predicted protein	3	17.3257	17.1495	-0.176169
DsB_g17992	PLAP4 Plastid lipid associated protein 4	3	17.8495	17.6735	-0.176092
DsB_g23749	RPS11 Cytosolic 80S ribosomal protein S11	24	24.334	24.1579	-0.176045
DsB_g16574	Predicted protein	2	17.1214	16.9454	-0.175977
DsB_g01904	PAM16 Presequence translocase-associated protein import motor subunit	2	18.7538	18.5783	-0.175539
DsB_g25325	UBQ2 Bi-ubiquitin	15	24.7095	24.5342	-0.175359
DsB_g01818	FAP46 Flagellar central pair-associated protein 46	2	17.2385	17.0634	-0.175071
DsB_g09306	Predicted protein	2	18.4175	18.2425	-0.175023
DsB_g11385	PLAP9 Plastid lipid associated protein 9	13	21.8453	21.6707	-0.174674
DsB_g18040	Putative Chlorophyll dephytylase (alias=CLD1)	5	20.9464	20.7718	-0.174558
DsB_g13600	RPI2 ribose-5 phosphate isomerase-related protein	3	18.6095	18.4351	-0.174407
DsB_g18745	FAP413L Flagellar Associated Protein 413	2	17.6581	17.4838	-0.174305
DsB_g20987	Predicted protein	5	19.4718	19.2976	-0.17425
DsB_g22903	ALS1 Acetolactate synthase, large subunit	54	23.9217	23.7478	-0.173965
DsB_g01932	GCH2 GTP cyclohydrolase type II (bifunctional)	7	20.1456	19.9718	-0.173824
DsB_g10661	POLD2 DNA polymerase delta, small subunit	2	18.2968	18.1232	-0.17361
DsB_g04537	Predicted protein	7	19.8706	19.6973	-0.173299
DsB_g09629	Predicted protein	9	19.6032	19.4305	-0.172696
DsB_g08059	METM1 S-adenosylmethionine synthetase	60	26.3484	26.1758	-0.172644
DsB_g08871	Predicted protein	3	18.2362	18.0636	-0.172607
DsB_g00267	Predicted protein	2	17.4802	17.308	-0.172254
DsB_g13033	Predicted protein	4	19.1137	18.9414	-0.172247
DsB_g23199	CGL42 Conserved in the Green Lineage	16	21.8387	21.6665	-0.172187
DsB_g08762	CSP41A Chloroplast stem-loop-binding protein 41a	36	24.4284	24.2564	-0.171956
DsB_g23164	TSF2 Phenylalanyl-tRNA synthetase	27	23.3412	23.17	-0.171142
DsB_g19535	HMOX2B Heme oxygenase	3	17.8626	17.6922	-0.170372
DsB_g19741	Predicted protein	13	20.1827	20.0125	-0.170177
DsB_g04436	PRORP1A Protein-only RNase P	3	19.379	19.2094	-0.169563
DsB_g16313	NDA2 thylakoid NADH dehydrogenase	27	23.2061	23.0368	-0.169347
DsB_g19755	Predicted protein	4	17.8726	17.7034	-0.169201
DsB_g14831	COAE2 Dephospho-CoA kinase, CoA biosynthesis	3	18.7957	18.6266	-0.169091
DsB_g18650	DXS1D 1-deoxy-D-xylulose 5-phosphate synthase	44	24.7796	24.6113	-0.168378
DsB_g24580	PYR7 CTP synthase	16	22.1626	21.9947	-0.167909
DsB_g12468	Predicted protein	11	22.0172	21.8499	-0.167259
DsB_g21646	Predicted protein	11	19.3391	19.1723	-0.166787
DsB_g16576	CCB1 conserved protein required for cyt b6 assembly (alias=CPLD51)	3	19.3812	19.2149	-0.16634
DsB_g08171	Predicted protein	5	19.5342	19.3679	-0.166249
DsB_g20657	DPS1 Dihydrodipicolinate synthase	22	23.2565	23.0903	-0.166206
DsB_g16800	MOB1 Cytokinesis-related protein	6	19.6316	19.4661	-0.165563
DsB_g19596	RPG1B Retinitis pigmentosa GTPase regulator-interacting protein 1	2	18.5296	18.3644	-0.165209
DsB_g01760	ACP2 Acyl-carrier protein 2	13	24.1464	23.9813	-0.165122
DsB_g21057	Predicted protein	2	18.1878	18.0228	-0.165053
DsB_g09817	PYK5 Pyruvate kinase 5	22	22.3728	22.2081	-0.164696
DsB_g16977	Predicted protein with ankyrin repeats (alias=ANK23D)	4	18.986	18.8219	-0.164109
DsB_g17147	Predicted protein	3	16.7551	16.5911	-0.163994
DsB_g15101	PCYA1 Phycocyanobilin ferredoxin oxidoreductase-like protein	19	20.9361	20.7723	-0.163783
DsB_g19165	Predicted protein	4	19.4924	19.3292	-0.163135
DsB_g04896	NOT1 Component of CCR4-NOT transcriptional regulator complex	16	20.5449	20.3821	-0.162853
DsB_g18038	HFLX1 Putative chloroplast GTP-bidning protein involved in ribosome hibernation or ribosome biogenesis	3	18.539	18.3763	-0.162685
DsB_g02649	Predicted protein	2	15.3895	15.2269	-0.16262
DsB_g20686	Rcd1-like protein (alias=RCD1)	3	17.6616	17.4995	-0.162135
DsB_g12500	Predicted protein	21	23.2568	23.0954	-0.161433
DsB_g01303	Putative triacylglycerol lipase (alias=TGL18)	6	19.8052	19.6438	-0.16141
DsB_g14844	HCF173 PSII biogenesis protein (alias=CPLD10)	33	22.8373	22.6763	-0.160985
DsB_g04629	Serine O-galactosyltransferase 1 (alias=SGT1)	5	17.5146	17.3539	-0.160799
DsB_g24151	PDC1B Mitochondrial pyruvate dehydrogenase complex, E1 component, alpha subunit	23	22.695	22.535	-0.160012
DsB_g05869	Predicted protein	11	21.0197	20.8601	-0.159627
DsB_g12787	PUF1 Puf protein	16	20.9371	20.7776	-0.159516
DsB_g19245	Predicted protein	4	17.3896	17.2302	-0.159428
DsB_g19451	Predicted protein	22	21.6894	21.5303	-0.159139
DsB_g13762	Predicted protein	8	19.3562	19.1975	-0.15875
DsB_g04907	Predicted protein	23	22.3496	22.1911	-0.158546
DsB_g08447	Predicted protein	9	19.9145	19.7562	-0.158273
DsB_g10994	Predicted protein	9	19.165	19.0067	-0.158271
DsB_g05204	PRT1 Anthranilate phosphoribosyltransferase	3	17.2525	17.0947	-0.157805
DsB_g04175	Predicted protein	14	20.7928	20.6353	-0.157499
DsB_g17180	MOT7 motile cilia related	3	17.4209	17.2634	-0.157498
DsB_g17457	VIP1C Diphosphoinositol Pentakisphosphate Kinase	6	18.4928	18.3355	-0.157232
DsB_g17070	POC10B Proteome of centriole protein 10	2	16.2384	16.0814	-0.157024
DsB_g11029	KIN4B Kinesin motor protein	2	17.4656	17.3087	-0.156897
DsB_g08810	Predicted protein	4	18.8459	18.6893	-0.156624
DsB_g19551	Predicted protein	9	19.1706	19.0149	-0.155705
DsB_g22218	Predicted protein	4	18.6295	18.4738	-0.155665
DsB_g19892	LPA19 homolog of Low Photosystem II Accumulation 19 (alias=CGL54)	6	19.9381	19.7826	-0.155501
DsB_g07816	LDH1 D-lactate dehydrogenase	37	23.219	23.0638	-0.155191
DsB_g24068	GCSH1 Glycine cleavage system H protein, mitochondrial	20	23.1012	22.9464	-0.154784
DsB_g11578	Predicted protein	7	18.867	18.7128	-0.154258
DsB_g20106	Rhomboid-like protease (alias=RBL2B)	5	19.0257	18.8715	-0.154182
DsB_g11313	Predicted protein	36	22.0335	21.8793	-0.154179
DsB_g23854	Predicted protein	3	17.122	16.9682	-0.153862
DsB_g01275	Predicted protein	11	20.7866	20.6333	-0.153302
DsB_g09680	NUOB22 NADH:ubiquinone oxidoreductase 14 kDa subunit	6	20.1199	19.9667	-0.153213
DsB_g17809	Predicted protein	3	17.2148	17.0616	-0.153137
DsB_g08575	Predicted protein	13	21.371	21.218	-0.152988
DsB_g23752	CPLD33 Conserved in the Plant Lineage and Diatoms	2	18.2668	18.1139	-0.152915
DsB_g14290	Predicted protein	4	18.4434	18.291	-0.152396
DsB_g10362	CP12A Calvin cycle protein CP12, chloroplastic	17	24.8237	24.6718	-0.151935
DsB_g18849	Predicted protein	4	18.2172	18.0653	-0.15188
DsB_g13596	SQS1 Squalene synthase	18	21.3576	21.2059	-0.151726
DsB_g05125	PHOT1 Phototropin 1	24	22.1977	22.046	-0.1517
DsB_g22252	NMT1 N-myristoyl transferase	13	20.8433	20.6918	-0.151462
DsB_g08755	CGL135 Conserved in the green lineage 135	5	18.1217	17.9705	-0.15116
DsB_g14056	Predicted protein	18	21.0636	20.9125	-0.151123
DsB_g04528	Predicted protein	7	19.1971	19.0466	-0.150498
DsB_g11773	CTP4 Copper transporting ATPase	4	18.5736	18.4231	-0.150444
DsB_g17041	Thioredoxin-like protein (alias=TRL7)	8	19.8144	19.6643	-0.150172
DsB_g13124	FAP54A Flagellar central pair-associated protein 54	2	16.7063	16.5562	-0.150161
DsB_g08151	OPR117 OctotricoPeptide Repeat protein 117	11	19.8499	19.7	-0.149907
DsB_g20670	Predicted protein	12	21.2024	21.0525	-0.149831
DsB_g00176	Predicted protein	12	21.7402	21.5905	-0.149689
DsB_g04158	Pre-mRNA splicing factor (alias=SPL19)	41	22.5269	22.3775	-0.149377
DsB_g10312	Predicted protein	16	21.4643	21.315	-0.14932
DsB_g13927	Predicted protein	3	18.279	18.1299	-0.149162
DsB_g20284	La-domain RNA-binding protein (alias=LAL3)	25	22.0219	21.8729	-0.149073
DsB_g16646	FKB17B peptidyl-prolyl cis-trans isomerase, FKBP-type	7	19.3706	19.2215	-0.149019
DsB_g09754	GDH1 Glutamate dehydrogenase	6	19.4319	19.2829	-0.14893
DsB_g16590	Predicted protein	4	17.9538	17.805	-0.148884
DsB_g07569	TATA1 TatA-like sec-independent protein translocator subunit	4	20.4564	20.308	-0.148372
DsB_g01044	Adenosine/AMP deaminase (alias=ADA3)	21	22.3006	22.1524	-0.148242
DsB_g01632	similar to inositol polyphosphate phosphatase (alias=IPP7)	5	18.7232	18.5752	-0.147976
DsB_g14852	Predicted protein	6	19.6428	19.4949	-0.147896
DsB_g00409	TOP1A Topoisomerase type IA, chlloroplast-targeted	14	20.5724	20.4249	-0.147574
DsB_g14777	IBA57 Putative transferase CAF17, mitochondrial	3	17.5952	17.4478	-0.147417
DsB_g09098	MRPS45 Mitochondrial ribosomal protein S45	8	19.415	19.2677	-0.147372
DsB_g03286	DEAD/DEAH box helicase (alias=HEL27)	2	16.223	16.0757	-0.147304
DsB_g05722	Predicted protein	2	15.9446	15.7976	-0.147056
DsB_g22725	LEU2 Isopropylmalate synthase	56	24.4656	24.3187	-0.146872
DsB_g22721	MRL1 rbcL mRNA stabilization factor	3	18.001	17.8544	-0.146619
DsB_g16899	GPD5 Glycerol-3-phosphate dehydrogenase/dihydroxyacetone-3-phosphate reductase	25	21.4853	21.3388	-0.1465
DsB_g02370	Inositol monophosphatase (alias=IPP3)	10	21.5171	21.3707	-0.146401
DsB_g05003	KTNA1 Katanin catalytic subunit, 60 kDa	9	20.0076	19.8613	-0.146253
DsB_g09787	Predicted protein	3	16.8271	16.6811	-0.146027
DsB_g15104	Predicted protein	3	18.1535	18.0076	-0.145935
DsB_g02950	HTB2 Histone H2B	9	22.091	21.9451	-0.145848
DsB_g20752	ITPK2 Inositol 1,3,4-trisphosphate 5/6-kinase	8	20.1721	20.0265	-0.145598
DsB_g17757	Soluble ABC-domain containing protein	7	18.523	18.3774	-0.145558
DsB_g19310	CLPT4 Additional subunit of chloroplast ClpP complex	8	21.1809	21.0358	-0.145107
DsB_g14892	Predicted protein	6	18.9044	18.7593	-0.145068
DsB_g08391	FFT1 putative fructan fructosyltransferase	6	19.3449	19.1999	-0.145011
DsB_g01527	Predicted protein	3	17.3531	17.2085	-0.144596
DsB_g08584	Predicted protein	15	22.3915	22.2471	-0.144382
DsB_g02092	CGL37 conserved protein related to shikimate kinase	12	20.8604	20.7165	-0.143934
DsB_g04043	DnaJ-like protein (alias=DNJ6)	2	16.7459	16.602	-0.143916
DsB_g23156	Predicted protein	2	17.5458	17.4019	-0.143896
DsB_g15332	ERO1 Endoplasmic reticulum oxidoreductin	11	20.0059	19.8622	-0.143726
DsB_g01436	Predicted protein	16	21.9666	21.8229	-0.143711
DsB_g16315	Predicted protein	3	19.0242	18.8807	-0.143498
DsB_g01025	Predicted protein	33	22.5577	22.4142	-0.143486
DsB_g27065	rpoA RNA polymerase alpha subunit	21	22.6111	22.4677	-0.143486
DsB_g24748	Predicted protein	23	23.0075	22.8643	-0.143267
DsB_g07714	ORN1 Putative organellar oligoribonuclease	7	20.447	20.3038	-0.143207
DsB_g09546	TIM13 Mitochondrial inner membrane translocase subunit	4	21.2684	21.1252	-0.143155
DsB_g20311	FAP99 Flagellar Associated Protein 99	4	19.1794	19.0363	-0.143089
DsB_g05144	MNMG1B tRNA uridine 5-carboxymethylaminomethyl modification enzyme	4	18.4564	18.3138	-0.142531
DsB_g08591	RPS15A 40S ribosomal protein S15a	18	23.8228	23.6808	-0.142026
DsB_g02468	Predicted protein	2	17.9015	17.7595	-0.142016
DsB_g01976	Predicted protein	3	19.5003	19.3585	-0.141811
DsB_g04993	Predicted protein	2	16.4313	16.2898	-0.14152
DsB_g01967	DLA2 Dihydrolipoamide acetyltransferase	44	24.3032	24.1617	-0.141429
DsB_g19961	DEAD box ATP-dependent RNA helicase (alias=HEL65)	18	21.9437	21.8026	-0.141189
DsB_g08290	Predicted protein	4	18.2498	18.1087	-0.141179
DsB_g05299	INDH1 Iron-sulfur protein required for NADH dehydrogenase	2	16.5311	16.3905	-0.140635
DsB_g18540	Predicted protein	2	17.6298	17.4896	-0.140208
DsB_g14854	TSA2 Alanyl-tRNA-synthetase	44	23.3926	23.2526	-0.140036
Contaminant_TRYP_PIG	sp|P00761|TRYP_PIG Trypsin precursor (EC 3.4.21.4) - Sus scrofa (Pig).	38	27.7301	27.5901	-0.140012
DsB_g13324	RTA3 putative arsenite translocating ATPase-like protein	41	23.331	23.1913	-0.139763
DsB_g11701	Predicted protein	10	21.7019	21.5624	-0.13955
DsB_g23880	Predicted protein	22	22.2711	22.1317	-0.139464
DsB_g02206	Predicted protein	9	19.053	18.9136	-0.139412
DsB_g02377	CPLD52 Conserved in the Plant Lineage and Diatoms	24	22.9401	22.8008	-0.139371
DsB_g01921	CYN18A Cyclophilin 18-1	3	18.2472	18.108	-0.139209
DsB_g15438	Predicted protein	2	16.7457	16.6066	-0.139137
DsB_g18734	RAF2 RuBisCO assembly chaperone, chloroplastic	13	21.7073	21.5682	-0.139097
DsB_g22973	ASA6 Mitochondrial F1F0 ATP synthase associated protein 6	8	21.323	21.1843	-0.138716
DsB_g10806	DEAD/DEAH box helicase (alias=HEL63)	10	20.031	19.8924	-0.138592
DsB_g13538	MTX1 Metaxin 1	5	19.0231	18.8849	-0.138268
DsB_g01111	TSV2 Valyl-tRNA synthetase	42	22.7338	22.5959	-0.137832
DsB_g10693	MRCE1 mRNA capping enzyme	2	16.8156	16.6779	-0.13776
DsB_g02000	DCRY1 DASH-type Cryptochrome 1	9	19.8468	19.7091	-0.137722
DsB_g01193	Predicted protein	4	19.3106	19.1734	-0.137257
DsB_g20316	METC1 Cystathionine beta-lyase	9	20.2736	20.1365	-0.13704
DsB_g04050	Predicted protein	10	20.6077	20.4706	-0.137036
DsB_g08800	Predicted protein	40	24.3538	24.2169	-0.13689
DsB_g16320	Predicted protein	4	18.9977	18.861	-0.136696
DsB_g14862	Aspartate kinase (alias=AHD2)	8	19.5988	19.4622	-0.136517
DsB_g00505	Predicted protein	2	16.0133	15.8769	-0.136456
DsB_g04235	Predicted protein	3	17.0136	16.8773	-0.136239
DsB_g11627	tRNA (guanine-N2)-methyltransferase (alias=TMG6)	5	19.0721	18.9364	-0.135694
DsB_g08165	Predicted protein	2	16.1964	16.0622	-0.134234
DsB_g19968	3',5'-cyclic-nucleotide phosphodiesterase (alias=PDE19)	10	20.4382	20.304	-0.134186
DsB_g22986	GAT1 Glutamyl tRNA amidotransferase, subunit A	23	21.8719	21.7377	-0.134184
DsB_g17559	Predicted protein	12	20.5854	20.4513	-0.134139
DsB_g23944	NUP85 Nucleoporin 85	9	20.0555	19.9217	-0.133842
DsB_g04879	ERF1 Eukaryotic release factor	15	21.5216	21.3879	-0.133664
DsB_g00832	Predicted protein	32	22.6893	22.556	-0.133352
DsB_g14644	CLPR6 inactive subunit of chloroplast ClpP complex	14	21.3992	21.2664	-0.132741
DsB_g27046	rps14 30S ribosomal protein S14	10	21.8339	21.7013	-0.13262
DsB_g14636	CGL51 Conserved in the Green Lineage	2	18.8651	18.7326	-0.132579
DsB_g10564	Predicted protein	6	19.6119	19.4797	-0.132264
DsB_g20753	Predicted protein	5	19.1112	18.979	-0.132143
DsB_g07395	CGL58 Conserved in the Green Lineage	3	17.3485	17.2169	-0.131594
DsB_g14060	BTA1 Diacylglyceryl-N,N,N-trimethylhomoserine synthesis protein	22	21.8071	21.6755	-0.131592
DsB_g08020	Predicted protein	8	19.5051	19.3735	-0.131579
DsB_g23307	Putative metallochaperone	6	18.3895	18.2581	-0.131358
DsB_g27028	atpA ATP synthase CF1 alpha chain	100	27.1308	26.9995	-0.131287
DsB_g01223	PURB1 Adenylosuccinate lyase	61	24.3815	24.2505	-0.131052
DsB_g17389	Predicted protein	5	18.741	18.6101	-0.130921
DsB_g19799	NADPH--cytochrome P450 reductase-related protein (alias=NCP1)	2	16.7613	16.6306	-0.130679
DsB_g10027	PTST1 Protein targeting to starch 1 (alias=CGL12)	6	20.2509	20.1203	-0.130624
DsB_g08269	Predicted protein	5	19.3181	19.1877	-0.13041
DsB_g01536	Predicted protein	2	18.243	18.1129	-0.130168
DsB_g17267	MPPA1 Mitochondrial processing peptidase alpha subunit	12	19.9249	19.7955	-0.129394
DsB_g08763	Predicted protein	12	22.6357	22.5063	-0.129329
DsB_g01087	SUFS1 Group II cysteine desulfurase	15	21.4325	21.3034	-0.129103
DsB_g12269	Predicted protein	8	20.2859	20.157	-0.128933
DsB_g14869	STIC2 Chloroplast protein biogenesis factor	28	23.6798	23.5509	-0.128894
DsB_g00384	PPR7 PentatricoPeptide Repeat protein 7	4	18.2094	18.0807	-0.128728
DsB_g07697	MRPL17 Mitochondrial ribosomal protein L17	2	17.6367	17.5083	-0.128422
DsB_g00906	Predicted protein	17	21.7233	21.5949	-0.128342
DsB_g10367	S-adenosyl-L-methionine-dependent methyltransferase (alias=SMM32)	7	19.4639	19.3357	-0.128182
DsB_g04409	FAP188 Flagellar Associated Protein 188	2	16.143	16.0149	-0.128104
DsB_g05804	Predicted protein	3	19.6706	19.5425	-0.128096
DsB_g14953	ATP3A Mitochondrial F1F0 ATP synthase, gamma subunit	20	22.6054	22.4773	-0.128022
DsB_g19279	ATP1B Mitochondrial F1F0 ATP synthase, alpha subunit	28	22.4626	22.3348	-0.127826
DsB_g10675	OGD3 Dihydrolipoamide succinyltransferase	7	19.3809	19.2531	-0.127816
DsB_g08275	Predicted protein	3	20.8845	20.7567	-0.127814
DsB_g08570	Predicted protein	3	17.6248	17.497	-0.127807
DsB_g21020	Predicted protein	10	20.8034	20.6764	-0.127054
DsB_g05489	GYX1 Glycolate oxidase	2	16.8068	16.6798	-0.126975
DsB_g11637	OPR5 OctotricoPeptide Repeat protein 5	3	18.5411	18.4144	-0.126758
DsB_g18404	CPL6 Conserved in the Plant Lineage	5	21.1968	21.0702	-0.126537
DsB_g18839	Predicted protein	10	21.1456	21.0191	-0.126489
DsB_g10133	COV1 COV1-like protein	2	17.7804	17.6539	-0.126466
DsB_g16891	Predicted protein	4	17.9346	17.8081	-0.126463
DsB_g19943	TIC56 56 kDa subunit of translocon at the inner membrane of chloroplasts	9	20.6526	20.5265	-0.12614
DsB_g06324	Predicted protein	9	20.4269	20.3014	-0.125555
DsB_g05628	AHD1 Bifunctional aspartate kinase/homoserine dehydrogenase	51	24.1372	24.0118	-0.125394
DsB_g23739	Putative Mn and/or Ca transporter	2	19.4643	19.3392	-0.125181
DsB_g11684	N-acetyltransferase (alias=NAT6)	4	19.3891	19.2642	-0.124931
DsB_g00340	RAA14A Short-chain dehydrogenase/reductase found in psaA trans-splicing complex	6	20.5441	20.4194	-0.124721
DsB_g10199	SIRB1 Sirohydrochlorin ferrochelatase	8	19.4136	19.2889	-0.124708
DsB_g24285	Predicted protein	32	22.8747	22.7501	-0.124598
DsB_g05791	Predicted protein	12	20.8918	20.7673	-0.12454
DsB_g04880	Predicted protein	6	19.4326	19.3082	-0.124454
DsB_g19390	TOP4 Topoisomerase type IV	16	20.8083	20.6838	-0.124421
DsB_g25398	Predicted protein	2	17.3122	17.1878	-0.124402
DsB_g10725	Putative plastid UMP kinase (alias=PUMPKIN)	12	21.1538	21.0295	-0.124376
DsB_g21428	Predicted protein	7	20.7044	20.5801	-0.124343
DsB_g03956	CPLD42A conserved expressed membrane protein	16	22.7159	22.5916	-0.124303
DsB_g23595	MPI1 Mannose-6-phosphate isomerase, type I	18	22.2915	22.1676	-0.123909
DsB_g09227	MOT48 Inner Arm Dynein assembly factor	2	16.5083	16.3845	-0.123767
DsB_g21340	Predicted protein	9	21.033	20.9093	-0.123719
DsB_g01182	Predicted protein	2	17.237	17.1136	-0.123459
DsB_g05018	Predicted protein	11	22.5288	22.4053	-0.123443
DsB_g01606	Predicted protein	3	17.8872	17.7638	-0.12339
DsB_g19152	Phosphoglycerate mutase family protein (alias=PGM18)	11	21.2648	21.1414	-0.123384
DsB_g18959	ISA1A Isoamylase, starch debranching enzyme 1	12	20.2165	20.0931	-0.123364
DsB_g16427	Predicted protein	8	21.2004	21.0773	-0.123091
DsB_g20697	Predicted protein	2	16.6377	16.5149	-0.122811
DsB_g23874	Predicted protein	11	19.7151	19.5924	-0.122773
DsB_g02709	putative exodeoxyribonuclease III (alias=EEP6)	2	16.7768	16.6545	-0.122321
DsB_g11734	Predicted protein	5	18.6704	18.5484	-0.122015
DsB_g01314	Predicted protein	2	17.9993	17.8774	-0.121956
DsB_g13031	LON1 Mitochondrial LON protease	18	21.4577	21.3358	-0.121932
DsB_g09317	putative chloride channel (alias=BES4)	3	17.7258	17.6043	-0.121548
DsB_g00462	BIO1 Diaminopelargonic acid synthase	6	18.5384	18.4169	-0.121497
DsB_g10919	Predicted protein	10	19.8892	19.7678	-0.121407
DsB_g10568	PSBP4 PsbP-like protein anchored in thylakoid lumen	12	21.6082	21.487	-0.12122
DsB_g11003	Predicted protein	11	20.4396	20.3189	-0.120784
DsB_g24212	Predicted protein	8	20.3266	20.2062	-0.120404
DsB_g22801	Glycerol-3-phosphate acyltransferase (alias=GPA3A)	65	24.6528	24.5325	-0.120348
DsB_g05368	LCAA1 Magnesium protoporphyrin IX monomethyl ester oxidative cyclase, YCF54 subunit (alias=CGL78)	15	22.9095	22.7894	-0.120114
DsB_g08885	Predicted protein	8	19.7606	19.6406	-0.120031
DsB_g13826	SRRP1 Ortholog of PSII biogenesis protein SRRP1 (alias=CGL43)	23	22.7953	22.6755	-0.119825
DsB_g24150	PDC1A Mitochondrial pyruvate dehydrogenase complex, E1 component, alpha subunit	2	16.5147	16.395	-0.119717
DsB_g20307	GPX4 Glutathione peroxidase 4	3	18.01	17.8906	-0.119456
DsB_g08556	CGLD7 conserved, expressed esterase / lipase / thioesterase family protein	10	20.7172	20.5985	-0.118711
DsB_g15954	Predicted protein	14	22.4914	22.373	-0.118486
DsB_g08092	FAP4A Flagellar Associated Protein 4	6	18.8844	18.7661	-0.118258
DsB_g15605	Predicted protein	4	18.0978	17.9796	-0.118175
DsB_g02163	Predicted protein	4	17.7473	17.6291	-0.118166
DsB_g15553	NOT2 Negative regulator of transcription	5	18.4054	18.2873	-0.118103
DsB_g19064	Predicted protein	19	21.6552	21.5374	-0.117889
DsB_g17958	CPN10 Chaperonin 10	17	23.7504	23.6325	-0.117878
DsB_g23858	Predicted protein	2	18.6552	18.5376	-0.117691
DsB_g22856	Predicted protein	5	19.1268	19.0092	-0.117666
DsB_g18422	Predicted protein	11	20.5342	20.4166	-0.117655
DsB_g23774	Predicted protein	13	20.5622	20.4446	-0.117566
DsB_g04817	Predicted protein	2	18.0065	17.889	-0.117494
DsB_g11723	EIF5B2 Eukaryotic translation initiation factor 5	11	20.8331	20.7156	-0.117467
DsB_g02054	PDY1 Proline dehydrogenase	4	17.9485	17.831	-0.117445
DsB_g10451	Predicted protein	5	17.9507	17.8333	-0.117411
DsB_g12854	Predicted protein	2	17.6735	17.5572	-0.116308
DsB_g01013	Predicted protein	3	18.2661	18.1498	-0.116298
DsB_g02240	PYR4 Dihydroorotase dehydrogenase	27	22.3291	22.2133	-0.115858
DsB_g19593	Predicted protein	4	18.0577	17.9421	-0.115692
DsB_g02380	Predicted protein	5	19.045	18.9298	-0.115276
DsB_g16640	ATS1 ATP-sulfurylase	54	25.4831	25.3679	-0.115206
DsB_g07511	NIC13 NAD+ synthase (glutamine-hydrolyzing)	10	20.2247	20.1096	-0.115129
DsB_g02162	Predicted protein	13	19.8385	19.7234	-0.11508
DsB_g05378	Mitochondrial substrate carrier protein (alias=MCP10)	9	20.406	20.2912	-0.114836
DsB_g01075	MRPL15 Mitochondrial ribosomal protein L15	2	17.9213	17.8064	-0.11483
DsB_g01204	OGD1 2-oxoglutarate dehydrogenase, E1 subunit	43	23.4391	23.3244	-0.114688
DsB_g07304	Predicted protein	5	20.7417	20.6272	-0.114476
DsB_g20379	Predicted protein	4	19.3471	19.2328	-0.114271
DsB_g05250	CGL151 Conserved in the Green Lineage	4	20.9096	20.7958	-0.11378
DsB_g23178	DLD1 Dihydrolipoyl dehydrogenase	49	24.0295	23.9158	-0.113744
DsB_g18823	TOP3 Topoisomerase type III, organellar DNA gyrase	6	18.6764	18.5629	-0.113517
DsB_g22714	Predicted protein	4	19.5077	19.3943	-0.113458
DsB_g05554	RNA pseudouridine synthase (alias=PUS12)	5	17.3724	17.259	-0.113366
DsB_g24716	CGL36 Conserved in the Green Lineage	6	18.2945	18.1816	-0.112886
DsB_g22723	FAP224 Flagellar Associated Protein 224	19	21.8959	21.7831	-0.11283
DsB_g10986	Soluble ABC-F domain containing protein	10	20.3109	20.1981	-0.112794
DsB_g05107	CGLD3 conserved protein with DEAD/DEAH box helicase domain and proline rich domain	12	20.3367	20.2243	-0.112342
DsB_g13127	Predicted protein	3	18.192	18.0797	-0.112272
DsB_g00509	Predicted protein	2	18.0135	17.9014	-0.112149
DsB_g14717	Aldo/keto reductase (alias=AKR8)	38	24.2617	24.1497	-0.112016
DsB_g10455	Predicted protein	2	16.805	16.6935	-0.11144
DsB_g01369	Predicted protein	15	21.2432	21.1319	-0.111359
DsB_g16170	CGL80 Conserved in the Green Lineage	4	19.7967	19.6853	-0.111344
DsB_g11639	PFD3 Prefoldin molecular chaperone, subunit 3	8	20.3713	20.2602	-0.111091
DsB_g10114	MRPL30 Mitochondrial ribosomal protein L30	2	17.0589	16.9478	-0.111081
DsB_g07230	NAC2 PsbD mRNA maturation factor Nac2	7	18.1077	17.997	-0.110696
DsB_g11897	UROS2 Uroporphyrinogen-III synthase	9	20.0073	19.8966	-0.110671
DsB_g05094	Predicted protein	11	21.0455	20.935	-0.110481
DsB_g14585	ZCP2 Zn chaperone	6	19.5876	19.4772	-0.110456
DsB_g10670	Predicted protein	3	17.5365	17.4261	-0.110401
DsB_g02753	Predicted protein	4	19.111	19.0007	-0.110296
DsB_g02987	TIC11 110 kDa translocon at the inner membrane of chloroplasts	72	24.7423	24.6321	-0.110192
DsB_g07945	RPS14 Cytosolic 80S ribosomal protein S14	23	23.3548	23.2447	-0.110151
DsB_g09886	Thioredoxin-like protein (alias=TRL6)	4	19.2282	19.1181	-0.110106
DsB_g01610	CGL21 Conserved in the Green Lineage	13	21.1072	20.9971	-0.110041
DsB_g08148	ASB1 Anthranilate synthase, beta subunit	8	20.1371	20.0279	-0.109193
DsB_g17674	MRPL116 mitochondrial ribosome protein mL116, Chlamydomonas-specific	5	19.0299	18.9209	-0.108997
DsB_g09537	Fructose-2,6-bisphosphate 2-phosphatase/6-phosphofructo-2-kinase (alias=FBP4)	6	18.7161	18.6073	-0.108835
DsB_g00358	CPLD4 Putative Inositol-phosphate phosphatase	11	21.7142	21.6056	-0.108564
DsB_g16271	GLB1 Nitrogen regulatory protein PII	20	23.3604	23.2519	-0.10849
DsB_g22262	Predicted protein	8	19.7479	19.6399	-0.107978
DsB_g18735	Bystin-like protein (alias=BLP1)	4	18.969	18.8611	-0.107891
DsB_g00564	CPLD46 Conserved in the plant lineage and diatoms	12	19.512	19.4045	-0.107525
DsB_g11396	FKB53 Peptidyl-prolyl cis-trans isomerase, FKBP-type	9	20.7721	20.6647	-0.107456
DsB_g17065	Predicted protein	7	18.5304	18.4233	-0.107151
DsB_g14826	ATPD1 Chloroplast ATP synthase delta chain	40	24.5346	24.4276	-0.107036
DsB_g20484	Soluble ABC-F domain containing protein	13	20.4959	20.3891	-0.106831
DsB_g13177	Predicted protein	19	21.4158	21.3089	-0.106829
DsB_g21058	CMS1 4-diphosphocytidyl-2C-methyl-D-erythritol synthase, chloroplast precursor	22	22.9157	22.8089	-0.106782
DsB_g01762	RAB5 RAB-like GTP-Binding Protein	5	18.7139	18.6071	-0.106742
DsB_g19762	Predicted protein	23	21.434	21.3274	-0.106643
DsB_g14596	Predicted protein	2	19.4002	19.2944	-0.105811
DsB_g07271	Predicted protein	13	20.6565	20.5507	-0.105784
DsB_g04062	Xaa-His dipeptidase (alias=XHP1)	18	21.9126	21.807	-0.10558
DsB_g11628	OGD2 Dihydrolipoamide succinyltransferase, oxoglutarate dehydrogenase E2 component	19	22.4863	22.3807	-0.105545
DsB_g04725	XAB2 Transcription-coupled DNA repair protein, possible splicing factor	15	20.875	20.7696	-0.105372
DsB_g17202	DLE3 Outer Arm Dynein Docking Complex 3	2	16.0404	15.935	-0.105342
DsB_g06116	TGD3 Putative ABC transport system ATP-binding protein	20	21.7589	21.6535	-0.105331
DsB_g08878	Predicted protein	4	18.4715	18.3663	-0.105168
DsB_g15251	Predicted protein	9	20.0442	19.9391	-0.105063
DsB_g02946	HFO1 Histone H4	33	24.946	24.8413	-0.104719
DsB_g04721	Predicted protein	7	18.7731	18.6684	-0.104712
DsB_g12221	Predicted protein	9	19.5745	19.4702	-0.104343
DsB_g20882	CYN20B Cyclophilin 20-2	14	22.3631	22.2593	-0.103821
DsB_g04534	ALDH12 Aldehyde dehydrogenase	23	21.7885	21.6847	-0.103763
DsB_g12688	STT3A Staurosporin and temperature sensitive 3-like A	9	20.3014	20.1978	-0.10359
DsB_g16742	Flavin-containing monooxygenase (alias=FMO1)	4	18.4427	18.3391	-0.10357
DsB_g09813	Putative monofunctional formate-tetrahydrofolate ligase (alias=FTL1)	29	22.721	22.6176	-0.10343
DsB_g09134	Predicted protein	13	20.5183	20.4149	-0.103341
DsB_g02428	Predicted protein	5	18.4996	18.3965	-0.103138
DsB_g10917	Predicted protein	27	24.4203	24.3172	-0.1031
DsB_g12663	Predicted protein	2	16.8222	16.7191	-0.103088
DsB_g06962	Predicted protein	2	15.2809	15.1785	-0.102412
DsB_g03108	UFC1 UFM1 E2 conjugating enzyme	2	17.0321	16.9297	-0.102359
DsB_g01244	Ribonuclease Z (alias=RNZ1)	3	17.4309	17.3286	-0.102321
DsB_g08585	Predicted protein	80	24.7334	24.6313	-0.102121
DsB_g23766	Predicted protein	46	22.7022	22.6002	-0.102017
DsB_g04143	TOC34 Translocon at the outer envelope membrane of chloroplasts, receptor subunit	22	22.4899	22.388	-0.101961
DsB_g09783	Predicted protein	2	18.1277	18.0259	-0.101798
DsB_g01761	PPR13 PentatricoPeptide Repeat protein 13	29	21.7791	21.6774	-0.101677
DsB_g12257	CGL74 conserved expressed TPR repeat protein	11	20.3717	20.27	-0.101673
DsB_g03950	Predicted protein	2	16.9695	16.8684	-0.101178
DsB_g11063	MRPL43 Putative mitochondrial ribosomal protein L43	2	16.474	16.3731	-0.100882
DsB_g04548	Predicted protein	18	21.2253	21.1248	-0.100525
DsB_g04131	Phosphoglycolate phosphatase/2-deoxygucose-6-phosphate phosphatase (alias=PGP7)	20	22.3845	22.2845	-0.100017
DsB_g24608	Predicted protein	6	20.2775	20.1775	-0.0999753
DsB_g18130	UNG1 Uracil DNA glycosylase	2	18.9376	18.8378	-0.0998018
DsB_g20364	Predicted protein	3	17.4652	17.3656	-0.0996127
DsB_g20384	Predicted protein	12	21.0644	20.9649	-0.0995562
DsB_g05251	ASA2A Mitochondrial F1F0 ATP synthase associated protein 2	31	23.5132	23.4137	-0.0995066
DsB_g04578	CGL144 Conserved in the Green Lineage	11	21.5316	21.4322	-0.0994513
DsB_g01045	DEAD box RNA helicase (alias=HEL57)	30	22.5118	22.4128	-0.0990251
DsB_g09742	CGL34 Conserved in the Green Lineage	10	21.2019	21.1032	-0.0987407
DsB_g04397	Predicted protein	12	20.6886	20.5901	-0.0984853
DsB_g14948	Predicted protein	2	17.1786	17.0804	-0.0981832
DsB_g07388	GDH2 Glutamate dehydrogenase	4	18.067	17.9689	-0.0981325
DsB_g24220	Predicted protein	7	19.7204	19.6223	-0.0981206
DsB_g10555	PRMT3 Protein arginine N-methyltransferase	3	18.2119	18.1139	-0.0980394
DsB_g19029	TRXX1 Thioredoxin x, chloroplastic	11	21.641	21.543	-0.0980056
DsB_g01627	Predicted protein	3	17.423	17.325	-0.0979726
DsB_g19547	XRN1 5' to 3' exoribonuclease	7	18.9979	18.8999	-0.0979392
DsB_g09983	SSA4 cilia-sensing, structure and/or assembly	5	19.9642	19.8664	-0.0978118
DsB_g09452	Predicted protein	2	16.5776	16.4798	-0.0977984
DsB_g18067	TIM44 Mitochondrial inner membrane translocase subunit	11	21.3682	21.2704	-0.0977701
DsB_g15227	CGL101 sucrose-phosphatase	9	19.8942	19.7966	-0.0976164
DsB_g18946	Predicted protein	52	23.2393	23.1421	-0.0972195
DsB_g03876	Predicted protein	52	24.3427	24.2457	-0.0970787
DsB_g12315	GSNOR1 Nitrosoglutathione (GSNO) reductase 1	34	23.459	23.3621	-0.0969197
DsB_g20947	RCA1 RuBisCO activase 1, chloroplastic	128	27.0082	26.9115	-0.0966745
DsB_g05943	Predicted protein	10	19.8857	19.7893	-0.0963849
DsB_g00276	Predicted protein	2	17.5674	17.4711	-0.096299
DsB_g17067	RMR1 Putative RNA 2'-O ribose methyltransferase	10	19.8192	19.7231	-0.0961546
DsB_g10471	transportin-3 family protein	5	17.1341	17.038	-0.0960879
DsB_g15127	Predicted protein	7	20.8841	20.7884	-0.0957019
DsB_g13442	putative MutS type 2 DNA repair protein (alias=MSH8)	7	19.2353	19.1401	-0.0951993
DsB_g00829	RRM12 Putative rRNA (guanine-N2-)-methyltransferase	6	19.7896	19.6946	-0.0949478
DsB_g04855	Predicted protein	6	18.1699	18.0752	-0.0947067
DsB_g17752	FPS1 Farnesyl pyrophosphate synthase	12	21.3173	21.2227	-0.0946178
DsB_g05551	MAA7 Tryptophan synthase beta subunit	24	23.1001	23.0055	-0.0946028
DsB_g01670	Predicted protein	5	17.6807	17.5861	-0.0945755
DsB_g01686	TEF24 LrgB-like protein	3	18.9739	18.8796	-0.0942803
DsB_g21969	Diacylglycerol kinase (alias=KDG5)	6	18.9828	18.8887	-0.0941029
DsB_g24480	Predicted protein	8	19.8092	19.7152	-0.0940125
DsB_g11988	Predicted protein	8	19.5529	19.4589	-0.0940007
DsB_g11299	PKHD1C Similar to Fibrocystin	47	22.603	22.5092	-0.0938068
DsB_g10248	PCK1 Phosphoenolpyruvate carboxykinase	15	21.0988	21.005	-0.0937525
DsB_g13357	Predicted protein	33	23.4814	23.388	-0.0934784
DsB_g13658	Predicted protein	4	18.4178	18.3247	-0.0930762
DsB_g08642	Predicted protein	11	19.5498	19.4568	-0.0930333
DsB_g02114	Factor possibly involved in assembly of the ribosomal 50S subunit (alias=OBGC1)	10	19.4836	19.3906	-0.0929849
DsB_g20075	5-Formyltetrahydrofolate cycloligase (alias=FCL1)	7	19.8605	19.7676	-0.0929597
DsB_g05550	Predicted protein	4	18.9376	18.8449	-0.0927545
DsB_g19565	CHM1 Chorismate mutase	5	18.465	18.3726	-0.0924305
DsB_g07828	Predicted protein	72	24.7048	24.6125	-0.0923277
DsB_g00051	Predicted protein	7	19.4373	19.3451	-0.0922014
DsB_g03339	RHM2A dTDP-glucose 4,6-dehydratase	35	23.3554	23.2636	-0.0917484
DsB_g07336	Predicted protein	3	17.9623	17.8706	-0.0916081
DsB_g11399	LCI30 Low-CO2-inducible protein 30	4	19.2219	19.1303	-0.0915675
DsB_g10673	Predicted protein	15	22.177	22.0856	-0.0913603
DsB_g05373	COX23 Cytochrome c oxidase assembly protein	4	19.9006	19.8095	-0.0911148
DsB_g07315	SSS2 Soluble starch synthase II	12	20.5415	20.4504	-0.0910581
DsB_g02948	Predicted protein	3	18.1907	18.0997	-0.0909358
DsB_g18074	N-acetyltransferase (alias=NAT36)	2	15.8973	15.8066	-0.0907787
DsB_g12392	Predicted protein	8	19.9606	19.8699	-0.0907166
DsB_g05412	KIN15A Kinesin motor protein	8	19.2717	19.181	-0.0906851
DsB_g13176	Predicted protein	2	19.6205	19.5299	-0.0905432
DsB_g18611	SPD1 Spermidine synthase	17	21.8894	21.7989	-0.0904574
DsB_g00414	Predicted protein	5	18.3897	18.2996	-0.0900891
DsB_g08197	Predicted protein	27	22.314	22.2241	-0.0898277
DsB_g17520	Predicted protein	2	17.2872	17.1973	-0.0898224
DsB_g13495	OTU-like cysteine protease (alias=OTU1)	6	19.5693	19.4798	-0.089558
DsB_g01153	PHB2 Prohibitin	25	22.3143	22.2249	-0.089411
DsB_g24732	CGL97A Conserved in the green lineage 97	3	17.4335	17.3441	-0.0893723
DsB_g04856	Predicted protein	8	19.5841	19.495	-0.0891469
DsB_g12714	EF-hand Calcium binding protein (alias=EFH7)	12	20.907	20.818	-0.088951
DsB_g16783	ALS2 Acetolactate synthase, small subunit	21	21.6305	21.5416	-0.0888248
DsB_g17429	BOL1 BOLA protein	5	19.7358	19.6473	-0.0884786
DsB_g20586	Predicted protein	13	22.8252	22.737	-0.0881741
DsB_g04147	NOP14 Nucleolar protein	6	19.325	19.237	-0.0879518
DsB_g05530	NUOA8 ubiquinol-cytochrome c oxidoreductase chaperone	4	21.1023	21.0144	-0.0879313
DsB_g00399	Predicted protein	4	17.7023	17.6145	-0.0877993
DsB_g09593	Predicted protein	4	19.185	19.0972	-0.0877504
DsB_g07413	FTSY1 Chloroplast SRP Receptor	11	21.2381	21.1504	-0.0877001
DsB_g10683	Predicted protein	3	17.2461	17.1586	-0.0875249
DsB_g10263	DLT4 Dynein Light Chain	2	18.9971	18.9098	-0.0872902
DsB_g08075	TEF18 Glutathione S-transferase-related protein	13	21.5636	21.4763	-0.0872769
DsB_g20047	Predicted protein	4	18.7848	18.6978	-0.0869674
DsB_g11555	AAI1 Acetohydroxy acid isomeroreductase	68	25.5786	25.4917	-0.0869612
DsB_g20006	Predicted protein	6	18.6905	18.6036	-0.0868843
DsB_g08331	FKB16G Peptidyl-prolyl cis-trans isomerase, FKBP-type	12	21.6323	21.5458	-0.0865137
DsB_g07269	putative chloride channel (alias=BES6B)	4	18.2833	18.1969	-0.0863758
DsB_g24661	RBCS2 Ribulose-1,5-bisphosphate carboxylase/oxygenase small subunit 2, chloroplastic	49	26.8662	26.7799	-0.0863212
DsB_g18188	PUF2 Puf protein	15	21.2809	21.1947	-0.0861817
DsB_g14916	VTC2 GDP-L-galactose phosphorylase	4	18.3587	18.2728	-0.0859627
DsB_g15978	Predicted protein	7	20.9958	20.9099	-0.0858246
DsB_g15336	PROB1 Glutamate 5-kinase	5	18.6943	18.6086	-0.0857509
DsB_g02943	Putative cleavage and polyadenylation specificity factor subunit 1	3	17.3668	17.2812	-0.0856091
DsB_g08384	FAD4 Fatty acide desaturase 4	8	21.4496	21.3641	-0.0855733
DsB_g13872	CPLD26B conserved expressed protein related to pyridoxamine 5' phosphate oxidase	3	19.0855	19.0002	-0.0853342
DsB_g09360	Serine/threonine protein kinase (alias=STK)	13	21.2146	21.1294	-0.0851546
DsB_g07821	DAE1 Diaminopimelate epimerase	21	21.8602	21.7756	-0.0846048
DsB_g16894	HAT4 Histone acetyltransferase 4	3	17.8682	17.7836	-0.0845941
DsB_g09782	FRK1 Putative fructokinase	4	19.1679	19.0836	-0.0843602
DsB_g09010	Predicted protein	4	17.6732	17.5891	-0.084121
DsB_g16375	Phosphoglycerate mutase (alias=PGM10)	6	19.2323	19.1484	-0.0839109
DsB_g19942	Predicted protein	16	20.8607	20.7769	-0.083708
DsB_g02074	Predicted protein	2	16.8571	16.7734	-0.0836676
DsB_g20685	DEAD/DEAH box helicase (alias=HEL58)	14	20.2907	20.2073	-0.0834195
DsB_g07300	Predicted protein	3	20.2286	20.146	-0.0826427
DsB_g11679	Predicted protein	8	20.0277	19.9452	-0.0825342
DsB_g08440	TERC1 Thylakoid protein integration factor	2	20.3216	20.2392	-0.082425
DsB_g10544	ELIP2 Early light-induced LHC-like protein	3	19.8	19.7177	-0.0822745
DsB_g08053	FPG1 Putative folylpolyglutamate synthase	9	19.9948	19.9128	-0.0820221
DsB_g00066	CGL40 Conserved in the Green Lineage	4	20.0783	19.9964	-0.0818791
DsB_g15144	Predicted protein	3	17.7794	17.6977	-0.0817234
DsB_g22974	KSGA1 Dimethyl transferase for modification of 16S rRNA	13	20.9918	20.9103	-0.0815187
DsB_g02556	Predicted protein	7	19.5631	19.4818	-0.0813408
DsB_g17859	Predicted protein	8	18.7265	18.6457	-0.0807965
DsB_g23179	Predicted protein	3	17.7774	17.6967	-0.0806933
DsB_g20089	TOR1 Target of rapamycin 1	18	21.0466	20.966	-0.0806099
DsB_g23482	IFT56 Intraflagellar Transport Protein 56	5	18.3255	18.245	-0.0804339
DsB_g12648	PAP2 Class-II RNA nucleotidyl transferase 2	10	20.8094	20.729	-0.0804166
DsB_g15002	Predicted protein	4	18.1022	18.022	-0.0801919
DsB_g18457	APX1B Ascorbate peroxidase 1	10	21.3393	21.2591	-0.0801612
DsB_g00623	Predicted protein	4	18.7377	18.6576	-0.0801128
DsB_g16451	ATP-dependent RNA helicase (alias=HEL39)	5	18.3374	18.2575	-0.0798491
DsB_g16475	Predicted protein	9	21.1496	21.0699	-0.079692
DsB_g10551	BPL1 Biotin-protein ligase	3	19.3812	19.3016	-0.0796501
DsB_g14954	ATP3B Mitochondrial F1F0 ATP synthase, gamma subunit	11	22.8268	22.7472	-0.0796467
DsB_g00171	Predicted protein	3	17.604	17.5243	-0.0796052
DsB_g08325	Predicted protein	5	19.3154	19.2361	-0.0792868
DsB_g01553	BRIX1 Ribosome biogenesis protein	10	20.6573	20.5787	-0.0785894
DsB_g22492	PDK3 Pyruvate dehydrogenase kinase	3	17.8619	17.7834	-0.0785731
DsB_g02181	Predicted protein	3	16.5185	16.4401	-0.0784729
DsB_g00431	Predicted protein	2	17.636	17.5577	-0.0783072
DsB_g10948	RPS19A Cytosolic 80S ribosomal protein S19	21	24.8953	24.8172	-0.0781306
DsB_g10700	Predicted protein	5	18.6402	18.562	-0.0781272
DsB_g23542	DEAD/DEAH box helicase (alias=HEL25)	3	18.0833	18.0052	-0.0780818
DsB_g01145	UBC19 E2 Ubiquitin conjugating enzyme	2	16.8094	16.7313	-0.0780666
DsB_g12263	SNF2-related DNA/RNA helicase (alias=SRH26)	4	17.5863	17.5082	-0.0780397
DsB_g23149	SSS1B Soluble starch synthase IB	24	22.5002	22.4221	-0.0780253
DsB_g12057	PUF3 Puf protein	16	21.5292	21.452	-0.0771335
DsB_g13581	Predicted protein	12	20.2595	20.1824	-0.0770517
DsB_g11405	Predicted protein	2	15.859	15.782	-0.0769718
DsB_g23268	RPN1 26S proteasome regulatory subunit	46	23.4678	23.3909	-0.0769229
DsB_g02242	Predicted protein	4	18.8834	18.8065	-0.0769183
DsB_g14556	EIF5B1 Eukaryotic initiation factor, eIF-5B	26	21.6367	21.5598	-0.0768783
DsB_g08187	RPB2 DNA-directed RNA polymerase II, 135 kDa polypeptide	28	21.8943	21.8175	-0.0768453
DsB_g10975	Predicted protein	8	21.2759	21.1997	-0.0761913
DsB_g01856	Predicted protein	14	21.3575	21.2817	-0.0757567
DsB_g17845	Predicted protein	3	17.7058	17.6302	-0.0756727
DsB_g10357	FAP244 Flagellar Associated Protein 244	5	18.3831	18.3074	-0.0756633
DsB_g07199	THI4A Thiazole biosynthetic enzyme	2	20.4236	20.348	-0.0756256
DsB_g13576	Predicted protein	2	17.6012	17.5256	-0.0756108
DsB_g02139	LCS1A Long-chain acyl-CoA synthetase	17	22.3131	22.2376	-0.0755889
DsB_g18198	Predicted protein	2	17.635	17.5596	-0.0753935
DsB_g20099	Predicted protein	18	21.174	21.0987	-0.0752902
DsB_g14796	TBA1 Translation factor for chloroplast psbA mRNA	28	23.2119	23.1373	-0.0746696
DsB_g04668	RPS23 Cytosolic 80S ribosomal protein S23	22	22.2768	22.2021	-0.0746569
DsB_g20302	Predicted protein	4	18.2585	18.184	-0.0745423
DsB_g14293	Predicted protein	13	20.1244	20.0501	-0.074391
DsB_g19069	MRPL20 Mitochondrial ribosomal protein L20	2	18.3027	18.2284	-0.0743458
DsB_g17414	EGD1 GAL4 DNA-binding enhancer protein 1	21	22.5982	22.524	-0.0742006
DsB_g24328	AMT1E Ammonium transporter	2	17.047	16.9728	-0.0741474
DsB_g02888	Predicted protein	3	18.5588	18.4849	-0.0739156
DsB_g20765	Predicted protein	7	18.6421	18.5686	-0.0735189
DsB_g08602	Predicted protein	11	19.0804	19.007	-0.073371
DsB_g17362	TRF4 Class-II RNA nucleotidyl transferase	2	17.1653	17.0921	-0.0731832
DsB_g02737	SRP19 Subunit of the Signal Recognition Particle	2	17.8576	17.7848	-0.0728245
DsB_g17006	FAP303 Flagellar Associated Protein 303; regulatory subunit gamma of snRKN1 complex in Chlamydomonas	44	25.124	25.0515	-0.0725173
DsB_g17407	LEU3 Isopropylmalate dehydrogenase	39	23.5994	23.5271	-0.0722749
DsB_g05334	Predicted protein	5	19.3483	19.2761	-0.0722318
DsB_g23342	Peptide alpha-N-acetyltransferase (alias=NAT1)	4	19.2243	19.1521	-0.0721913
DsB_g16273	FTSZ2 Plastid division protein	3	18.0588	17.9867	-0.0720988
DsB_g06063	Mitochondrial substrate carrier protein (alias=MCP14)	31	24.1682	24.0961	-0.0720883
DsB_g15333	RCA2 RuBisCO activase-like protein	14	20.8826	20.8107	-0.0718942
DsB_g11989	Predicted protein	6	18.3709	18.299	-0.0718574
DsB_g00025	RPPK1 Ribose-phosphate pyrophosphokinase	53	24.9887	24.9169	-0.0718435
DsB_g17980	SNRKBG1 regulatory subunit beta-gamma of snRK1 complex in Chlamydomonas	7	19.0986	19.0271	-0.0715295
DsB_g14178	VTE4A Tocopherol O-methyltransferase/gamma-tocopherol methyltransferase	7	20.7901	20.7186	-0.0715225
DsB_g13701	Predicted protein	20	21.5692	21.4978	-0.0713982
DsB_g02773	Predicted protein	4	18.594	18.5227	-0.0713532
DsB_g15329	Predicted protein	12	20.42	20.3487	-0.0713101
DsB_g08668	Predicted protein	12	22.7386	22.6673	-0.0713031
DsB_g24244	Predicted protein	11	20.4053	20.3342	-0.0710663
DsB_g23033	CYP97A2 Cytochrome P450, CYP97 superfamily	3	17.7848	17.7139	-0.0708619
DsB_g10055	Predicted protein	3	17.2245	17.1537	-0.0707968
DsB_g19681	FTSH11B FtsH-like membrane ATPase/metalloprotease	3	18.9639	18.8932	-0.0706694
DsB_g09685	a-1,3-fucosyltransferase (alias=FUT11)	5	18.9381	18.8676	-0.0705099
DsB_g16000	Predicted protein	5	18.932	18.8615	-0.070494
DsB_g03084	LCS2A Long-chain acyl-CoA synthetase	65	24.1867	24.1165	-0.0702437
DsB_g20478	Predicted protein	7	18.1184	18.0483	-0.0701351
DsB_g14078	DCL2A Dicer-like protein	2	17.403	17.3329	-0.070108
DsB_g09423	ANT1 ADP/ATP carrier protein, mitochondrial	37	25.5577	25.4876	-0.0700385
DsB_g11996	NAGK1 N-acetyl-l-glutamate kinase	26	22.768	22.6981	-0.0698596
DsB_g16299	DEAD box ATP-dependent RNA helicase (alias=HEL41)	12	20.3008	20.231	-0.0698563
DsB_g01191	Predicted protein	2	16.8988	16.8289	-0.0698494
DsB_g17625	Predicted protein	18	21.2232	21.1535	-0.0696509
DsB_g09102	Predicted protein	3	17.8062	17.7365	-0.0696425
DsB_g13240	Predicted protein	2	16.5915	16.522	-0.0694659
DsB_g15608	PMA3 P-type ATPase/cation transporter, plasma membrane	78	25.2308	25.1613	-0.0694514
DsB_g23704	HEL11 DEAD/DEAH box family ATP dependent helicase	3	17.4191	17.3498	-0.0692858
DsB_g09512	Predicted protein	10	20.1215	20.0524	-0.0691537
DsB_g03038	FAP23 Cobalamin adenosyltransferase	5	18.6914	18.6223	-0.069087
DsB_g11839	Fructose-2,6-bisphosphate 2-phosphatase (alias=FBP3A)	3	18.2507	18.1817	-0.0689955
DsB_g01219	CCT11 Putative T-complex protein 1 component	4	18.385	18.3162	-0.068813
DsB_g15301	Predicted protein	2	17.7984	17.7298	-0.0686437
DsB_g19963	Predicted protein	17	21.9525	21.8839	-0.0685602
DsB_g01442	Predicted protein	23	22.843	22.7746	-0.0684424
DsB_g15110	Predicted protein	6	19.5629	19.4946	-0.0683763
DsB_g00311	PIGT1 GPI transamidase component Gpi16	2	15.7957	15.7273	-0.0683687
DsB_g11776	Predicted protein	2	16.6111	16.5428	-0.0683275
DsB_g11617	HAT2 Histone acetyltransferase 2	3	17.2457	17.1776	-0.0681244
DsB_g08326	Short-chain dehydrogenase/reductase (alias=SDR28A)	5	18.5857	18.5179	-0.0677378
DsB_g19303	Predicted protein	3	17.2548	17.1872	-0.0676416
DsB_g04726	SMC6A Structural Maintenance of Chromosomes protein	4	18.0076	17.94	-0.0675803
DsB_g01106	MIND1 Chloroplast septum site-determining protein	3	18.448	18.3808	-0.0671782
DsB_g01008	Predicted protein	4	18.4579	18.3908	-0.0670425
DsB_g11605	Predicted protein	19	21.5065	21.4396	-0.0668463
DsB_g17008	SBD1 Selenium binding protein	11	20.3671	20.3006	-0.0665623
DsB_g23282	Predicted protein	2	14.492	14.4257	-0.0662787
DsB_g01796	Predicted protein	2	17.6837	17.6174	-0.0662627
DsB_g01150	Predicted protein	22	21.3764	21.3105	-0.0658465
DsB_g11994	Predicted protein	7	18.956	18.8904	-0.0656697
DsB_g17771	RECA1 Chloroplast RecA recombination protein	19	22.6152	22.5497	-0.0654689
DsB_g14042	AGT2 Alanine-glyoxylate transaminase	10	19.8383	19.7729	-0.0654181
DsB_g07302	CGL56 Putative rhodanese-like protein	19	22.249	22.1836	-0.0653751
DsB_g16381	Putative phosphoserine phosphatase (alias=PSP1)	16	20.9215	20.8564	-0.0650552
DsB_g01301	Predicted protein	5	18.9816	18.9166	-0.0649964
DsB_g00314	Predicted protein	10	21.374	21.3091	-0.0648712
DsB_g22226	Predicted protein	2	17.4888	17.4239	-0.0648658
DsB_g04679	UBC21 E2 Ubiquitin conjugating enzyme	6	18.5255	18.4608	-0.0647611
DsB_g11781	CPLD3 Conserved in the Plant Lineage and Diatoms	11	21.7323	21.6677	-0.0645104
DsB_g11933	Predicted protein	30	22.8169	22.7524	-0.06449
DsB_g12209	CDPK13 Calcium/calmodulin-dependent protein kinase	20	22.0872	22.023	-0.0642134
DsB_g16776	Predicted protein	5	19.0777	19.0135	-0.0641832
DsB_g05034	FAP196 Flagellar Associated Protein 196	19	21.3798	21.3156	-0.0641426
DsB_g03068	COP21 Chlamyopsin 2/1	22	22.7179	22.6538	-0.0640664
DsB_g22584	tRNA (guanine-N1)-methyltransferase (alias=TMG3)	4	18.6766	18.6129	-0.0636908
DsB_g23629	CGLD27 Conserved in the Green Lineage and Diatoms	5	20.1656	20.102	-0.0636715
DsB_g00048	Predicted protein	2	17.5067	17.4431	-0.0635529
DsB_g01830	Nitric oxide associated protein (alias=NOA1)	6	18.8581	18.7946	-0.0635238
DsB_g01708	Predicted protein	5	18.0315	17.9682	-0.0633629
DsB_g04274	SMP8 U6 snRNA-associated Sm-like small nuclear riboprotein LSm3	5	18.7602	18.6972	-0.0630586
DsB_g15528	ANS1 Anthranilate synthase, alpha subunit	22	22.2629	22.1999	-0.0630354
DsB_g10749	SECY1 Thylakoid translocase secY subunit	8	20.8759	20.8129	-0.0630146
DsB_g14564	ECH2 Enoyl-CoA hydratase 2	4	19.0908	19.0279	-0.0629754
DsB_g07730	methylthioadenosine nucleosidase (alias=MSN1)	17	21.256	21.1931	-0.0628718
DsB_g23857	SPT6	31	21.5383	21.4755	-0.0628162
DsB_g17122	CTAP4 Chloroplast translocon associated protein 4	32	23.2854	23.2226	-0.0628091
DsB_g16984	Predicted protein	5	18.6608	18.5981	-0.0627495
DsB_g07453	Predicted protein	2	16.8631	16.8004	-0.0627141
DsB_g08947	Predicted protein	2	17.5711	17.5089	-0.0621861
DsB_g11459	Predicted protein	2	17.4665	17.4044	-0.062179
DsB_g23507	TAL2 Putative transaldolase, plastid form	23	22.9554	22.8935	-0.0619391
DsB_g13986	IFT80 Intraflagellar transport protein 80	6	19.0446	18.9832	-0.0614251
DsB_g18423	Predicted protein	21	21.6102	21.5488	-0.0614095
DsB_g08141	Predicted protein	3	17.6557	17.5943	-0.0613225
DsB_g24168	Predicted protein	3	16.6303	16.5691	-0.0612068
DsB_g22521	AGD1 Arogenate/prephenate dehydrogenase	2	17.1231	17.062	-0.0610786
DsB_g18050	Pre-mRNA splicing factor (alias=SPL20)	21	21.8473	21.7866	-0.0607638
DsB_g09473	Predicted protein	11	22.6515	22.5908	-0.0607364
DsB_g07707	Predicted protein	2	18.548	18.4873	-0.0606836
DsB_g01189	Predicted protein	2	16.311	16.2504	-0.0606197
DsB_g12931	EIF3E Eukaryotic translation initiation factor 3, subunit E	15	21.1976	21.1371	-0.0605659
DsB_g24171	UROD2 Uroporphyrinogen-III decarboxylase	22	22.4585	22.398	-0.0604967
DsB_g20651	DEAD/DEAH box helicase (alias=HEL61)	12	20.101	20.0408	-0.0601872
DsB_g04349	Predicted protein	2	17.1558	17.0957	-0.0601633
DsB_g10067	NOFNIR1 NO-forming nitrite reductase	10	20.6691	20.609	-0.0601054
DsB_g16196	Predicted protein	5	20.0577	19.9981	-0.0595796
DsB_g22602	TPR4 Tetratricopeptide-repeat protein 4	2	16.2004	16.1412	-0.0591682
DsB_g12068	RPB7 DNA-directed RNA polymerase II, 19 kDa polypeptide	3	19.0788	19.0196	-0.0591576
DsB_g15422	Predicted protein	7	20.1861	20.127	-0.0591236
DsB_g04396	NUP133 Nucleoporin 133	16	20.4661	20.407	-0.0591125
DsB_g03895	CYN37 Cyclophilin 37	15	21.5338	21.4748	-0.0589633
DsB_g21570	RPP25 Ribonuclease MRP subunit P25	19	22.4756	22.4167	-0.0588742
DsB_g05031	Predicted protein	2	17.2773	17.2186	-0.0587359
DsB_g08124	Predicted protein	23	22.5094	22.4507	-0.0587084
DsB_g03268	RPL19B Cytosolic 80S ribosomal protein L19	2	16.8143	16.7558	-0.0584948
DsB_g09334	Predicted protein	2	17.1285	17.0701	-0.0584601
DsB_g08744	mitochondrial substrate carrier protein (alias=MCP13)	17	22.2161	22.1577	-0.058455
DsB_g00469	Predicted protein	4	19.0133	18.9549	-0.0584034
DsB_g00781	CPL8 Conserved in the Plant Lineage	29	23.7391	23.6807	-0.0583618
DsB_g19098	Predicted protein	2	17.3226	17.2644	-0.0581748
DsB_g13985	SAH1 S-Adenosyl homocysteine hydrolase	86	26.9741	26.9161	-0.0580165
DsB_g08074	Predicted protein	16	21.1137	21.0558	-0.0578898
DsB_g01910	Predicted protein	3	18.0338	17.976	-0.0577948
DsB_g17463	Phosphoglycerate mutase (alias=PGM7)	8	20.1557	20.0979	-0.0577372
DsB_g02961	HCF136 Photosystem II stability/assembly factor HCF136	26	25.3326	25.2749	-0.0576457
DsB_g17385	DEAD/DEAH box helicase (alias=HEL20)	5	18.5142	18.4566	-0.0576424
DsB_g22651	Predicted protein	3	17.3867	17.3292	-0.0574347
DsB_g10256	KAP1 Kinesin II Associated Protein 1	10	20.3931	20.3357	-0.0573776
DsB_g05752	Predicted protein	21	21.8829	21.8257	-0.057185
DsB_g24041	ASA3 Mitochondrial F1F0 ATP synthase associated protein 3	26	23.8074	23.7503	-0.057143
DsB_g11458	RSP8 Radial spoke protein 8	2	16.9154	16.8582	-0.057127
DsB_g00594	PTC1 Low-affinity phosphate transporter	5	18.3048	18.2481	-0.0567193
DsB_g09026	Predicted protein	9	19.6747	19.6183	-0.056416
DsB_g10105	Predicted protein	20	21.3571	21.3009	-0.0561891
DsB_g07899	Predicted protein	9	20.7429	20.6867	-0.0561132
DsB_g10117	Putative rRNA processing factor (alias=YBEH)	9	19.8976	19.8415	-0.0560635
DsB_g13108	TRS33 Component of TRAPP complex	2	17.0734	17.0174	-0.0559902
DsB_g02970	Predicted protein	4	17.9808	17.9253	-0.0554626
DsB_g17828	RSP16 Radial Spoke Protein 16	8	19.9604	19.905	-0.0553895
DsB_g18658	Predicted protein	2	15.2641	15.2088	-0.0552054
DsB_g11849	CGL2 putative methyltransferase	8	21.1569	21.1021	-0.0548316
DsB_g21539	AST3 Aspartate aminotransferase	71	25.3241	25.2694	-0.0547005
DsB_g09488	Predicted protein	4	17.6575	17.6031	-0.0544142
DsB_g16284	Predicted protein	2	17.9631	17.9089	-0.0542011
DsB_g22857	VPS4 AAA-ATPase of VPS4/SKD1 family	15	20.989	20.9354	-0.0536023
DsB_g24015	Predicted protein	4	18.0407	17.9872	-0.0535438
DsB_g04829	Predicted protein	13	20.1701	20.1166	-0.0535329
DsB_g16215	Predicted protein	3	16.9704	16.9171	-0.0533153
DsB_g19991	Predicted protein	10	19.7601	19.7071	-0.0529891
DsB_g16259	aminotransferase related to 4-amino-4-deoxychorismate lyase (alias=ADCL1)	18	21.8139	21.7612	-0.0526931
DsB_g05372	FTSHI4 Chloroplast-import FtsH-like ATPase	12	19.7389	19.6863	-0.0526224
DsB_g16503	Predicted protein	2	16.5359	16.4834	-0.0524405
DsB_g13550	Predicted protein	6	19.6267	19.5745	-0.0522772
DsB_g04297	Predicted protein	33	23.528	23.476	-0.0520155
DsB_g15367	Predicted protein	7	20.2248	20.173	-0.0517842
DsB_g19186	Predicted protein	11	20.9932	20.9415	-0.0516812
DsB_g15904	Predicted protein	2	18.1524	18.101	-0.0514075
DsB_g13157	MNP2 ATP-binding protein, MRP/NBP35 family	8	20.37	20.3186	-0.0513558
DsB_g01105	EIF3A Eukaryotic translation initiation factor 3, subunit A	34	23.0164	22.9651	-0.0512393
DsB_g06101	EIF3D Eukaryotic translation initiation factor 3, subunit D	40	23.1966	23.1453	-0.0512354
DsB_g02743	CCR4 Putative NOT-complex component	10	19.8512	19.8003	-0.0508899
DsB_g13916	Predicted protein	4	16.9066	16.8559	-0.0507205
DsB_g14691	Aldo/keto reductase (alias=AKR6A)	36	23.8271	23.7764	-0.0506506
DsB_g12401	Predicted protein	2	17.3123	17.2617	-0.0506061
DsB_g11216	Predicted protein	8	19.2813	19.2308	-0.0504607
DsB_g00232	Short-chain dehydrogenase/reductase (alias=SDR2)	15	22.6792	22.6287	-0.0504367
DsB_g20680	CGL146 Conserved in the Green Lineage	2	16.0569	16.0065	-0.0503742
DsB_g08579	Predicted protein	11	21.155	21.1048	-0.0502624
DsB_g15322	Predicted protein	2	17.2061	17.1563	-0.0497474
DsB_g04385	Predicted protein	11	20.3265	20.2768	-0.0496632
DsB_g14860	Putative protine N-methyltransferase (alias=RMT4)	19	22.0439	21.9944	-0.0495014
DsB_g16923	TUB2 beta-2 tubulin	9	23.4337	23.3843	-0.0494031
DsB_g05188	SIR3 Sulfite reductase	5	18.0589	18.0097	-0.0492201
DsB_g16794	NIC1 Nicotinate-/nicotinamide-nucleotide adenylyltransferase	2	16.2736	16.2245	-0.0490971
DsB_g15517	Predicted protein	8	19.0851	19.0363	-0.0488297
DsB_g00642	Predicted protein	7	19.8597	19.8109	-0.0487739
DsB_g00035	Predicted protein	6	18.8067	18.758	-0.0487671
DsB_g10479	CREG1B Cellular repressor of E1A stimulated genes 1B	6	19.3397	19.2912	-0.0485225
DsB_g07487	HDA2 RPD3/HDA1 type histone deacetylase	4	18.6765	18.6285	-0.0480292
DsB_g24323	Predicted protein	5	19.084	19.0362	-0.0478057
DsB_g23428	SCO1B Cytochrome c oxidase assembly factor, SCO1/SenC	12	21.2996	21.2521	-0.0475316
DsB_g00090	Predicted protein	10	20.0363	19.9887	-0.0475259
DsB_g24057	Predicted protein	27	24.6422	24.5948	-0.0474041
DsB_g09605	Predicted protein	28	22.0395	21.9922	-0.0472755
DsB_g23705	Predicted protein	3	17.7083	17.6611	-0.0471866
DsB_g21650	Predicted protein	4	16.9307	16.8835	-0.0471842
DsB_g08944	Predicted protein	2	17.0356	16.9885	-0.0470165
DsB_g10354	Predicted protein	2	16.2543	16.2074	-0.0468801
DsB_g04204	Predicted protein	12	20.7768	20.73	-0.0467386
DsB_g21530	RPS21 Cytosolic 80S ribosomal protein S21	9	21.5704	21.5236	-0.0467368
DsB_g21260	TSD1 Putative organellar aspartyl-tRNA synthetase	24	22.5466	22.4999	-0.0467327
DsB_g10641	CPLD18 Conserved in the Plant Lineage and Diatoms	19	22.0457	21.9991	-0.0466428
DsB_g02897	PDAT1 Phospholipid diacylglycerol acyltransferase	10	19.0032	18.9566	-0.0466213
DsB_g05136	Predicted protein	5	19.2676	19.2213	-0.0462815
DsB_g23069	Predicted protein	9	20.6427	20.5965	-0.0462463
DsB_g13275	GEA1 Putative lysophospholipase, glycerol-ester acylhydrolase	10	21.0375	20.9912	-0.0462337
DsB_g15064	Predicted protein	21	22.4793	22.433	-0.0462186
DsB_g21027	Predicted protein	11	20.3363	20.2901	-0.0462035
DsB_g20529	IFT46 Intraflagellar transport protein 46	6	18.862	18.8158	-0.0461949
DsB_g08145	Predicted protein	12	20.4514	20.4052	-0.0461438
DsB_g00190	MOT25 Predicted protein	3	18.3224	18.2763	-0.0461275
DsB_g11132	Predicted protein	2	16.9141	16.8679	-0.0461251
DsB_g16186	Small nuclear ribonucleoprotein SmE (alias=SMP3)	8	20.4169	20.3709	-0.0459591
DsB_g02190	PRO1 Profilin	7	21.3282	21.2823	-0.0459503
DsB_g02632	CEM1 putative proton extrusion protein cemA, chloroplastic	2	17.0888	17.043	-0.0457458
DsB_g08212	GDAK1 Gliding Associated Kinase 1	11	21.6615	21.616	-0.0455697
DsB_g08251	Predicted protein	4	18.2795	18.2342	-0.0452769
DsB_g02780	DAK1 Dihydroxyacetone kinase	77	25.7276	25.6825	-0.0450636
DsB_g14176	Predicted protein	8	19.696	19.651	-0.0449822
DsB_g09550	PAM18 Presequence translocase-associated protein import motor subunit	2	16.4761	16.4314	-0.0446708
DsB_g10788	Soluble inorganic pyrophosphatase (alias=IPY3)	20	23.0555	23.011	-0.0444982
DsB_g02551	TPR10 Tetratricopeptide-repeat protein 10	7	18.6262	18.5821	-0.0441053
DsB_g05798	Predicted protein	12	20.2323	20.1883	-0.044008
DsB_g12756	Predicted protein	2	17.1177	17.074	-0.0437191
DsB_g10295	Predicted protein	8	19.1028	19.0594	-0.0433612
DsB_g09226	IFT57 Intraflagellar Transport Protein 57	4	17.7255	17.6822	-0.0433211
DsB_g12576	APK1 Adenosine 5'-phosphosulfate kinase	15	22.8039	22.7608	-0.0430772
DsB_g16098	ISA3 Isoamylase, starch debranching enzyme 3	19	21.9523	21.9093	-0.0430737
DsB_g13295	CPX2 Coproporphyrinogen III oxidase	7	20.1243	20.0815	-0.0428176
DsB_g24539	CGL143 predicted protein	7	19.5272	19.4848	-0.0424912
DsB_g15274	PDS2 Flavin-containing amine oxidase	5	18.1077	18.0654	-0.0422636
DsB_g07565	Predicted protein	9	20.6037	20.5615	-0.0422215
DsB_g23636	Predicted protein	4	19.2743	19.2321	-0.0421203
DsB_g14670	Oligoendopeptidase (alias=THO3)	33	22.832	22.7899	-0.0420765
DsB_g16777	FAP204 Flagellar Associated Protein 204	38	24.2363	24.1943	-0.0420282
DsB_g22461	Predicted protein	5	19.674	19.632	-0.0419392
DsB_g04705	Predicted protein	4	17.7508	17.709	-0.0418178
DsB_g11558	Predicted protein	3	16.4144	16.3729	-0.0415423
DsB_g16619	Predicted protein	5	18.4585	18.417	-0.0414959
DsB_g01868	GPD1 Glycerol-3-phosphate dehydrogenase/dihydroxyacetone-3-phosphate reductase	103	25.259	25.2176	-0.0413294
DsB_g13287	Predicted protein	13	20.4796	20.4384	-0.041211
DsB_g20300	Predicted protein	8	21.0598	21.0187	-0.0410908
DsB_g13257	MIN1 Mini-eyespot protein	2	17.0397	16.9987	-0.0409885
DsB_g01086	HCS1 Cytochrome c heme lyase	3	18.208	18.1672	-0.0407851
DsB_g11077	Predicted protein	8	20.5636	20.523	-0.0405568
DsB_g04498	RPA1 DNA-directed RNA polymerase I subunit 1	8	19.2651	19.2247	-0.0404731
DsB_g22700	Predicted protein	6	19.9911	19.9508	-0.0402947
DsB_g00888	EFG4 Translation elongation factor Tu family protein	2	15.4335	15.3934	-0.0401424
DsB_g14899	NUP205 Nucleoporin 205	23	21.0885	21.0484	-0.0401155
DsB_g14743	NGB1 Nucleolar GTP-binding protein	22	21.8007	21.7606	-0.0401107
DsB_g11890	Predicted protein	3	17.559	17.519	-0.0399945
DsB_g24754	BAF3 chloroplast ATPase CF1 assembly factor (alias=CGLD11)	19	22.1934	22.1536	-0.0398152
DsB_g10921	Predicted protein	2	17.3357	17.2959	-0.039771
DsB_g08140	SHY1 Cytochrome c oxidase assembly protein, Surfeit 1-like protein	6	19.4363	19.397	-0.0392857
DsB_g21611	ADK6 Adenylate kinase	4	19.0931	19.0541	-0.0389988
DsB_g13816	Predicted protein	20	21.3025	21.2635	-0.0389786
DsB_g20098	TSG2 Glycyl-tRNA synthetase	54	23.4869	23.4481	-0.0388853
DsB_g13661	Predicted protein	7	19.7837	19.745	-0.03869
DsB_g04490	Predicted protein	4	18.4871	18.4485	-0.0386413
DsB_g13991	Predicted protein	8	20.3693	20.3307	-0.0385835
DsB_g09661	MRPS3 Mitochondrial ribosomal protein S3	2	18.1752	18.1371	-0.0381592
[truncated: 3,325 more rows]

## Sheet: Dunaliella tertiolecta
BestGeneID	Description	Spectral Counts	Averaged Protein Abundance (MASIC)		log2 Fold Change
			15 µM Fe	0.15 µM Fe
Dte_g10111	FDX1A Chloroplast ferredoxin (alias=PETF1A)	25	26.4227	21.8272	-4.59553
Dte_g06556	FDX1B Chloroplast ferredoxin (alias=PETF1B)	6	21.4142	17.7068	-3.70736
Dte_g12453	Predicted protein	3	21.2192	17.6938	-3.5254
Dte_g00748	PSAO1 Photosystem I reaction center subunit O	6	24.6701	21.6273	-3.04276
Dte_g00378	FLVA1 Thylakoid flavodiiron protein	21	22.8982	20.2518	-2.64641
Dte_g06025	Predicted protein	6	22.3953	19.8214	-2.57386
Dte_g03466	FSD1 Fe superoxide dismutase	22	24.5272	21.9923	-2.53492
Dte_g08186	FLVB1 Thylakoid flavodiiron protein	27	23.5688	21.044	-2.52482
Dte_g12245	PSAE1 Photosystem I reaction center subunit IV, 8.1 kDa	14	25.5689	23.1905	-2.37843
Dte_g03005	APSR1 Adenylylphosphosulfate reductase	35	24.8694	22.5323	-2.3371
Dte_g05906	Predicted protein	3	20.5451	18.2112	-2.33387
Dte_g13890	NII1 Nitrite reductase, chloroplastic (alias=NIR1)	56	26.0757	23.8217	-2.25397
Dte_g13355	PSAD1 Photosystem I reaction center subunit II, 20 kDa	34	28.2046	25.9593	-2.24538
Dte_g04005	APX1A Ascorbate peroxidase 1	28	24.5566	22.3202	-2.23641
Dte_g07589	FTRC3 Ferredoxin Thioredoxin Reductase, catalytic subunit, chloroplastic	11	22.5339	20.3049	-2.22901
Dte_g11729	Predicted protein	39	25.2295	23.0488	-2.18072
Dte_g09842	HCF101 [4Fe-4S]-cluster scaffold protein	17	22.3032	20.1685	-2.13474
Dte_g06882	TEF9 conserved expressed protein, possible chloroplast localization	11	24.1371	22.0287	-2.1084
Dte_g12840	Predicted protein	4	19.9218	17.8488	-2.07298
Dte_g15013	psaC photosystem I iron-sulfur center	23	26.3891	24.3227	-2.06643
Dte_g01898	Predicted protein	4	22.4006	20.3428	-2.05776
Dte_g01718	CAT1 Mono-functional catalase	22	23.4755	21.4859	-1.9896
Dte_g00473	LHCA2 Light-harvesting protein of photosystem I	27	25.587	23.6325	-1.95452
Dte_g07029	PSAG1 Photosystem I reaction center subunit V	22	26.0326	24.0984	-1.93421
Dte_g11471	GLT1 Glutamate synthase, NADH-dependent	58	23.9522	22.025	-1.92724
Dte_g05081	PSAF1 Photosystem I reaction center subunit III	23	25.9825	24.056	-1.92646
Dte_g12143	PSAK1 Photosystem I reaction center subunit K	16	24.2793	22.4083	-1.87092
Dte_g15089	psaA_exons_2-5 photosystem I P700 apoprotein A1	36	25.8058	23.9439	-1.86187
Dte_g04063	PSAL1 Photosystem I reaction center subunit L	23	25.2029	23.3666	-1.83631
Dte_g10484	Predicted protein	2	17.7928	16.0136	-1.77915
Dte_g01740	Predicted protein	17	23.1818	21.4436	-1.73822
Dte_g10638	LEU1L Isopropylmalate dehydratase, large subunit	30	23.6205	21.8899	-1.7306
Dte_g01258	FDX11 2Fe-2S ferredoxin	3	18.921	17.2129	-1.70817
Dte_g12386	PETO1 Regulator of photosynthetic cyclic electron flow	18	24.5594	22.8717	-1.68772
Dte_g15065	psaB photosystem I P700 apoprotein A2	27	25.1663	23.5017	-1.66462
Dte_g13132	FDX3 Apoferredoxin	4	21.0873	19.4246	-1.66275
Dte_g01403	CPLD38 cytochrome b6f biogenesis protein	5	22.0491	20.4209	-1.6282
Dte_g10391	LHCA3 Photosystem I chlorophyll a/b-binding protein 3-1, chloroplastic	35	25.9835	24.3567	-1.62682
Dte_g05566	CPLD30 Conserved in the Plant Lineage and Diatoms	12	24.7823	23.1677	-1.61465
Dte_g02101	RPE1 Ribulose phosphate-3-epimerase, chloroplastic	28	25.8563	24.2496	-1.60673
Dte_g10303	Predicted protein	15	22.4053	20.8173	-1.58799
Dte_g04701	PSAH1 Photosystem I reaction center subunit H	24	25.2053	23.63	-1.57526
Dte_g15054	psbE cytochrome b559 alpha subunit	18	25.871	24.3013	-1.56971
Dte_g12051	CHL27 Copper response defect 1 protein (alias=CRD1)	33	24.4433	22.8737	-1.56963
Dte_g12003	ribulose-1,5 bisphosphate carboxylase oxygenase large subunit N-methyltransferase, putative (alias=RMT1)	17	22.4624	20.8981	-1.56427
Dte_g09131	LHCA9B Light-harvesting protein of photosystem I	30	26.5021	24.9619	-1.54024
Dte_g12043	HDS1 1-hydroxy-2-methyl-2-(E)-butenyl 4-diphosphate synthase	55	24.8873	23.4504	-1.43697
Dte_g03163	FAB2 Plastid acyl-ACP desaturase	51	24.1522	22.7361	-1.41616
Dte_g00726	S-adenosyl-L-methionine-dependent methyltransferase (alias=SMM16)	11	21.9192	20.5093	-1.40991
Dte_g03091	ZISO1 15-cis-zeta-carotene-isomerase	2	18.0607	16.6522	-1.40846
Dte_g03766	SDH4 Succinate dehydrogenase subunit D	5	19.7012	18.2991	-1.40201
Dte_g05235	THB1 Truncated hemoglobin	32	26.7563	25.3601	-1.39621
Dte_g00175	NAR2A nitrite transporter accessory protein	9	21.4891	20.0946	-1.39446
Dte_g12368	Predicted protein	3	19.7418	18.3621	-1.37971
Dte_g10460	HCAR1 7-hydroxymethyl chlorophyll a reductase (alias=CPLD65)	2	18.6258	17.2462	-1.37961
Dte_g15022	petB cytochrome b6	12	23.6802	22.3024	-1.3778
Dte_g15011	psbD photosystem II protein D2	29	26.0466	24.6728	-1.37385
Dte_g06947	S-adenosyl-L-methionine-dependent methyltransferase (alias=SMM12)	16	22.9541	21.6115	-1.34261
Dte_g03358	SIR1 Ferredoxin-sulfite reductase	45	24.6203	23.2782	-1.34212
Dte_g04164	FTRV1 Ferredoxin Thioredoxin reductase, variable subunit, chloroplastic	8	22.4039	21.0647	-1.33919
Dte_g15053	psbH photosystem II reaction center protein H	8	23.8014	22.4687	-1.33263
Dte_g07967	FAP24 Flagellar Associated Protein 24	39	24.6993	23.3778	-1.32146
Dte_g11032	NDUFAF3 NADH:ubiquinone oxidoreductase 1 alpha subcomplex assembly factor 3	3	18.5489	17.2322	-1.31671
Dte_g00507	FAD6B Omega-6-fatty acid desaturase, chloroplast isoform	13	22.3222	21.0084	-1.31377
Dte_g15050	psbB photosystem II P680 chlorophyll A apoprotein	60	27.6067	26.3001	-1.30659
Dte_g10099	FSD2 Fe superoxide dismutase 2	6	20.8284	19.5266	-1.30182
Dte_g08768	IDS1 4-hydroxy-3-methylbut-2-enyl diphosphate reductase	35	23.8114	22.5103	-1.30118
Dte_g12523	FDX4 Apoferredoxin, chloroplast precursor	7	21.2677	19.9687	-1.299
Dte_g11336	Pheophorbide a oxygenase-related protein (alias=PAO4)	3	19.0043	17.7095	-1.29476
Dte_g04197	Predicted protein	6	20.091	18.8015	-1.28955
Dte_g12322	Predicted protein	8	21.089	19.8078	-1.28121
Dte_g03279	Predicted protein	18	22.624	21.3485	-1.27549
Dte_g05306	PTOX2 Plastid terminal oxidase	6	21.1258	19.8542	-1.2716
Dte_g01893	NDUFAF6 NADH:ubiquinone oxidoreductase 1 alpha subcomplex assembly factor 6	2	17.3275	16.0656	-1.26188
Dte_g10251	FUM1 Fumarate hydratase 1	26	22.4226	21.1621	-1.26042
Dte_g08282	LEU1S Isopropylmalate dehydratase, small subunit	17	23.2618	22.0111	-1.25075
Dte_g10644	PSBO1C Photosystem II Oxygen Evolution Enhancer protein 1	82	28.6528	27.402	-1.25073
Dte_g05191	CAH1 Carbonic anhydrase 1	34	23.686	22.4419	-1.2441
Dte_g12845	Predicted protein	3	18.0863	16.8491	-1.23725
Dte_g10827	PRX4 Peroxiredoxin, type II	11	21.1096	19.8726	-1.23697
Dte_g15027	petD cytochrome b6/f complex subunit 4	3	22.3584	21.123	-1.23544
Dte_g15073	psbC photosystem II 43 kDa protein	53	26.5768	25.3539	-1.22287
Dte_g07992	XDH1 Xanthine dehydrogenase/oxidase	52	23.7038	22.5063	-1.19753
Dte_g01211	ACH1 Aconitate hydratase	74	25.4182	24.2208	-1.19739
Dte_g01716	EFG12 Putative chloroplast TypA translation elongation GTPase	33	22.7852	21.5925	-1.19269
Dte_g07213	RBD2 rubredoxin	3	19.1241	17.9329	-1.19119
Dte_g11854	SDH2 Iron-sulfur subunit of mitochondrial succinate dehydrogenase	18	22.7549	21.5706	-1.18428
Dte_g03639	FER1 Pre-apoferritin	22	23.3704	22.1936	-1.17684
Dte_g04605	Predicted protein	13	22.1894	21.0223	-1.16714
Dte_g15072	chlB light-independent protochlorophyllide reductase subunit B	9	20.2595	19.0937	-1.16575
Dte_g15020	psaJ photosystem I subunit IX	4	18.0834	16.9184	-1.16504
Dte_g12463	AOX1 Alternative oxidase, mitochondrial	23	23.3692	22.2064	-1.16279
Dte_g09782	CHLH1 Magnesium chelatase subunit H	94	25.09	23.9319	-1.15809
Dte_g00587	Rieske [2Fe-2S] domain protein	2	18.3544	17.204	-1.1504
Dte_g02448	Predicted protein	3	19.1789	18.0465	-1.13244
Dte_g12482	FUO1 Electron transfer flavoprotein-ubiquinone oxidoreductase	8	20.7753	19.6558	-1.11951
Dte_g09917	PETC1 Chloroplast cytochrome b6f Rieske iron-sulfur center subunit	22	24.6667	23.548	-1.11863
Dte_g03486	NDA2 thylakoid NADH dehydrogenase	35	24.2505	23.1501	-1.10044
Dte_g08687	CGL93 predicted protein	11	22.4335	21.3387	-1.09478
Dte_g02073	CYC1 mitochondrial cytochrome c	8	22.3563	21.2718	-1.08456
Dte_g05048	AAD1 Acetohydroxyacid dehydratase	56	24.5591	23.4826	-1.07647
Dte_g09468	ZEP1 Zeaxanthin epoxidase 1	16	21.2814	20.2065	-1.07494
Dte_g05195	CAH3 Carbonic anhydrase 3	9	21.3746	20.3253	-1.04929
Dte_g11454	TSA2 Alanyl-tRNA-synthetase	31	22.5878	21.5535	-1.03424
Dte_g06198	CPL12 glyoxylase family protein; Conserved in plant lineage	14	22.5214	21.4895	-1.03192
Dte_g15046	psbA photosystem II protein D1	22	25.658	24.6313	-1.02674
Dte_g05724	APX1B Ascorbate peroxidase 1	9	21.3555	20.3398	-1.01569
Dte_g12961	CHLP1 Geranylgeranyl reductase CHLP	55	25.5329	24.5206	-1.01234
Dte_g12073	DHAPS1 DHAP synthetase 1	45	24.7203	23.7094	-1.01088
Dte_g00722	PSBR1 Photosystem II 10 kDa polypeptide	20	24.1984	23.1919	-1.00646
Dte_g00383	LCI12 Low-CO2 inducible protein	37	25.0565	24.0513	-1.00519
Dte_g01373	Predicted protein	66	24.6883	23.6859	-1.0024
Dte_g05351	FDX6 Apoferredoxin, chloroplast precursor	21	23.0899	22.0922	-0.997653
Dte_g02186	NUOS1 NADH:ubiquinone oxidoreductase 76 kDa subunit	40	23.9454	22.95	-0.995375
Dte_g13891	NAR1D Formate/nitrite transporter	3	19.7737	18.7793	-0.994392
Dte_g05582	SDH1 Succinate dehydrogenase flavoprotein subunit	25	22.7168	21.7239	-0.992896
Dte_g01180	GLTR1 Glutamyl-tRNA reductase 1	22	22.6408	21.6637	-0.977099
Dte_g01852	CPX1 Coproporphyrinogen III oxidase	37	25.4512	24.476	-0.975204
Dte_g10471	RPE2 Ribulose phosphate-3-epimerase	7	20.1146	19.154	-0.96065
Dte_g10049	SRP43B 43 kDa subunit of chloroplast signal recognition particle	3	19.3278	18.3676	-0.960253
Dte_g02798	Predicted protein	4	20.3517	19.3978	-0.953861
Dte_g15016	chlL light-independent protochlorophyllide reductase iron-sulfer ATP-binding protein	2	18.9572	18.0123	-0.944889
Dte_g06811	Putative protein N-methyltransferase (alias=RMT2)	18	22.1825	21.2386	-0.943889
Dte_g11482	TRXF2 Thioredoxin f2, chloroplastic	3	19.9436	19.0016	-0.941945
Dte_g08190	TRXZ1 Thioredoxin z, chloroplastic	9	23.6751	22.7342	-0.940897
Dte_g05679	NON1 NO-nitrate 1	20	23.338	22.3995	-0.938516
Dte_g03765	SDH3 Succinate dehydrogenase subunit b560	3	18.9505	18.0137	-0.936759
Dte_g10059	ARD1 Aci-reductone dioxygenase	6	21.0758	20.1396	-0.936247
Dte_g08056	SHMT2 Serine hydroxymethyltransferase	36	24.6532	23.717	-0.936207
Dte_g02085	PSBQ1 Photosystem II Oxygen Evolution Enhancer protein 3	41	28.001	27.0677	-0.933369
Dte_g09798	N-acetyltransferase (alias=NAT16)	2	18.3041	17.3718	-0.932317
Dte_g15057	pafI photosystem I assembly factor I (alias=ycf3)	15	23.046	22.1147	-0.931273
Dte_g12475	Predicted protein	9	20.8498	19.9191	-0.930676
Dte_g02618	CHLM1 Mg protoporphyrin IX S-adenosyl methionine O-methyl transferase	34	24.4672	23.5423	-0.924917
Dte_g03721	LTD1B Homolog to LHCP translocon defect protein LTD	10	22.6869	21.7643	-0.922589
Dte_g05196	CAH4 Carbonic anhydrase 4	23	23.5701	22.6521	-0.917985
Dte_g00801	BIO2 Biotin synthase	6	19.2816	18.3678	-0.91381
Dte_g04314	Predicted protein	2	17.9027	16.9892	-0.913422
Dte_g04703	GRX6 Glutaredoxin 6, CGFS type, chloroplastic	15	21.3941	20.4844	-0.909716
Dte_g12061	PETM1 Chloroplast cytochrome b6f PetM subunit	2	18.5064	17.5971	-0.909277
Dte_g10012	QCR2 Ubiquinol:cytochrome c oxidoreductase core II subunit of mitochondrial Complex III	37	24.1487	23.2479	-0.900814
Dte_g15026	petA apocytochrome f precursor	39	25.3293	24.4289	-0.900413
Dte_g12324	TEF30 Thylakoid enriched fraction, 30-kDa protein	45	25.7352	24.8368	-0.898369
Dte_g07080	EFG10 Translation elongation factor EFG/EF2, LepA-related	20	22.1067	21.2097	-0.896988
Dte_g00798	PCD2 Polyketide cyclase/dehydrase	9	21.3721	20.4815	-0.890611
Dte_g06847	NUO10 NADH:ubiquinone oxidoreductase subunit 10	10	21.3497	20.4618	-0.887808
Dte_g00966	QCR7 Ubiquinol:cytochrome c oxidoreductase 14 kDa subunit, mitochondrial	7	21.5504	20.6642	-0.886215
Dte_g01805	CIF2 Chloroplast translation initiation factor 2	14	21.8605	20.9765	-0.884007
Dte_g10797	UROD1 Uroporphyrinogen-III decarboxylase, chloroplast precursor	39	24.9838	24.1011	-0.882654
Dte_g10466	GTRBP1 Glutamyl-tRNA reductase binding protein 1	20	23.7815	22.8997	-0.881783
Dte_g05210	LHCBM4 Light-harvesting protein of photosystem II	46	26.8865	26.0049	-0.881643
Dte_g02431	PGL1 6-phosphogluconolactonase	22	22.7725	21.8952	-0.8773
Dte_g00940	MRPS107 Mitochondrial ribosomal protein S107, Chlamydomonas specific	4	19.4246	18.5511	-0.873596
Dte_g10713	GSA1 Glutamate-1-semialdehyde aminotransferase	42	24.8439	23.971	-0.872877
Dte_g10754	PPH1 Thylakoid phosphoprotein phosphatase 2C-related	17	21.7653	20.8937	-0.871605
Dte_g13788	PSBP1B Photosystem II Oxygen Evolution Enhancer protein 2	60	26.5063	25.6356	-0.87067
Dte_g04436	NUO9 NADH:ubiquinone oxidoreductase ND9 subunit	20	22.4818	21.6125	-0.869213
Dte_g01139	GUN4 Tetrapyrrole-binding protein, chloroplast precursor	27	23.5099	22.6434	-0.866538
Dte_g03321	CCB1 conserved protein required for cyt b6 assembly (alias=CPLD51)	8	21.4884	20.6226	-0.865771
Dte_g08417	Predicted protein	4	20.0097	19.1466	-0.863075
Dte_g07164	Predicted protein	4	23.5196	22.6594	-0.860183
Dte_g06156	Predicted protein	18	21.519	20.6601	-0.858946
Dte_g03370	NUOS4 NADH:ubiquinone oxidoreductase 18 kDa subunit	17	22.5407	21.6828	-0.857896
Dte_g02700	GGPS1 Geranylgeranyl pyrophosphate synthase, putative chloroplast precursor	15	23.0758	22.222	-0.853818
Dte_g09281	PRK1 Phosphoribulokinase, chloroplastic	65	26.6965	25.8454	-0.851089
Dte_g02267	NUOB14 NADH:ubiquinone oxidoreductase B14 subunit	8	21.5949	20.7456	-0.849354
Dte_g03828	Predicted protein	3	18.6898	17.844	-0.845758
Dte_g03832	CCD1 related to carotenoid 9,10-9',10' cleavage dioxygenase	14	20.7044	19.8588	-0.84562
Dte_g08676	FAD9 Delta4-fatty acid desaturase	5	19.4976	18.6533	-0.844256
Dte_g02727	NUOAF4 Complex I intermediate-associated CIA30 protein, mitochondrial	37	24.0139	23.1733	-0.840658
Dte_g06779	LHCB4 Light-harvesting minor chlorophyll a/b binding protein of photosystem II	63	27.1629	26.3236	-0.839234
Dte_g10757	POR1 Light-dependent protochlorophyllide reductase	33	24.6235	23.7847	-0.838795
Dte_g01806	Predicted protein	9	21.5791	20.7415	-0.837595
Dte_g01945	HAD1 3-hydroxyacyl-ACP dehydratase	4	20.2764	21.1925	0.916076
Dte_g05263	Inorganic pyrophosphatase (alias=IPY1A)	50	25.524	26.4499	0.925974
Dte_g09289	MCA1 petA mRNA stabilization factor	9	18.194	19.1203	0.926299
Dte_g02445	MTP2 Metal Transport Protein 2	7	19.6295	20.5658	0.936351
Dte_g03825	Predicted protein	26	22.2946	23.2428	0.948258
Dte_g06514	Predicted protein	13	20.2662	21.2562	0.990061
Dte_g13097	ERO1 Endoplasmic reticulum oxidoreductin	17	21.801	22.8017	1.00071
Dte_g03757	Predicted protein	16	20.8812	21.8851	1.00385
Dte_g00431	Predicted protein	3	19.0902	20.1349	1.04468
Dte_g08655	RB60 Protein disulfide isomerase 1	54	24.7456	25.8105	1.06484
Dte_g13419	RFS2 Riboflavin synthase 2	8	20.4844	21.5585	1.0741
Dte_g06141	SUPT4 Siderophore Uptake Protein 4	24	21.9883	23.0753	1.087
Dte_g02369	NTRC1 NADPH-dependent thioredoxin reductase C, chloroplastic	40	23.3227	24.431	1.10833
Dte_g09477	Predicted protein	4	17.3014	18.4283	1.1269
Dte_g00205	ADK3 Adenylate kinase	29	24.0125	25.1454	1.13291
Dte_g13306	Predicted protein	21	20.8356	21.9723	1.13671
Dte_g12718	VSR1 Vacuolar Sorting Receptor	32	21.748	22.8927	1.14469
Dte_g12566	RFD2 Diaminohydroxyphosphoribosylaminopyrimidine deaminase	17	20.6504	21.8233	1.17284
Dte_g07753	Predicted protein	13	19.8333	21.0206	1.18729
Dte_g07754	Predicted protein	2	16.9767	18.1697	1.19296
Dte_g13163	Predicted protein	23	23.2131	24.4349	1.22184
Dte_g00551	Predicted protein	6	21.084	22.3066	1.22259
Dte_g10356	Predicted protein	10	21.2756	22.5127	1.23714
Dte_g08954	Predicted protein	29	20.9854	22.2256	1.24012
Dte_g11155	MDAR1 Monodehydroascorbate reductase 1	39	23.2943	24.6435	1.34918
Dte_g13093	Predicted protein	5	19.8716	21.2767	1.40507
Dte_g09724	TFN5 Transferrin 5	37	23.556	24.9825	1.42656
Dte_g00193	RIBBA1 Dual-function riboflavin biosynthesis protein	30	22.1385	23.6725	1.53396
Dte_g06337	MOT19 Predicted protein	11	19.454	21.0604	1.60645
Dte_g05187	CPLD11 Conserved in the Plant Lineage and Diatoms	10	20.9105	22.5202	1.60967
Dte_g07013	Predicted protein	13	21.1437	22.7701	1.62633
Dte_g06142	Predicted protein	24	21.1501	22.7804	1.63027
Dte_g13613	Predicted protein	4	18.3573	20.0221	1.66486
Dte_g06589	RFS1 Riboflavin synthase 1	17	22.478	24.1529	1.6749
Dte_g09118	IRT1B Iron responsive transporter	6	19.4322	21.2133	1.78109
Dte_g07864	FUM2 Fumarate hydratase 2	5	17.4579	19.2766	1.81868
Dte_g01463	TFN3 Transferrin 3	26	20.0851	22.0674	1.9823
Dte_g06236	Predicted protein	10	20.9974	23.0029	2.00543
Dte_g06146	Predicted protein	16	20.1606	22.1889	2.02829
Dte_g10060	FRE1A Ferric-chelate reductase/ oxidoreductase	18	21.0674	23.0969	2.02945
Dte_g06251	Predicted protein	5	19.5418	21.6016	2.05981
Dte_g14108	Predicted protein	12	20.8584	22.9617	2.10328
Dte_g02034	Predicted protein	5	16.8974	19.1116	2.21424
Dte_g05495	SUPT3 Siderophore Uptake Protein 3	27	20.083	22.4596	2.37659
Dte_g02975	Predicted protein	2	17.8717	20.3553	2.4836
Dte_g02855	SOUL heme-binding protein (alias=SOUL2)	5	18.3071	20.9883	2.68118
Dte_g11478	FOX1 multicopper ferroxidase (alias=D-Fox)	31	20.3242	23.0597	2.73551
Dte_g06148	Predicted protein	9	18.5235	21.2979	2.77439
Dte_g09728	TFN1A Transferrin 1 (alias=TTf1,Tsf2)	265	26.4932	29.4555	2.96231
Dte_g07865	Predicted protein	2	15.5083	18.6681	3.15986
Dte_g07498	CREG1A Cellular repressor of E1A stimulated genes 1A	16	20.8289	24.0059	3.17708
Dte_g04869	CREG1B Cellular repressor of E1A stimulated genes 1B	24	21.5344	25.3561	3.8217
Dte_g14165	Predicted protein	166	24.6541	28.6345	3.98036
Dte_g07499	SUPT1 Siderophore Uptake Protein 1 (alias=P130B)	149	23.8515	27.9204	4.06882
Dte_g06273	FLD1 Flavidoxin 1 (alias=FLV)	66	22.9723	27.7873	4.81499
Dte_g01542	TIDI1 Iron deficiency-induced thylakoid protein (alias=Tidi)	58	22.9881	28.1172	5.12911
Dte_g14300	Predicted protein	2	10.2192	11.1781	0.958939
Dte_g02161	NUO8 NADH:ubiquinone oxidoreductase subunit 8	14	22.0883	21.2579	-0.830488
Dte_g00519	FAP269 Ankyrin Repeat Flagellar Associated Protein 269	24	22.8953	22.0656	-0.829711
Dte_g14159	NUO6 NADH:ubiquinone oxidoreductase 51 kDa subunit	26	23.2282	22.4036	-0.824615
Dte_g07131	ZDS1 Zeta-carotene desaturase	26	23.4401	22.6189	-0.821256
Dte_g05698	Predicted protein	34	23.3302	22.5108	-0.81943
Dte_g01431	PHR6 7,8-didemethyl-8-hydroxy-5-deazariboflavin synthase	2	17.7242	16.9117	-0.812575
Dte_g01896	Predicted protein	6	23.2585	22.4475	-0.810999
Dte_g04284	CYC6 C-type cytochrome	14	24.8343	24.0261	-0.808125
Dte_g05458	Predicted protein	41	24.4656	23.6576	-0.808033
Dte_g03661	HIS3 Imidazoleglycerol-phosphate dehydratase	3	19.2354	18.4297	-0.805745
Dte_g11220	LHCB5 Light-harvesting minor chlorophyll a/b binding protein of photosystem II	61	26.9791	26.1738	-0.805263
Dte_g05364	Predicted protein	10	21.979	21.1741	-0.804924
Dte_g15040	psbF photosystem II reaction center subunit VI	3	20.498	19.697	-0.800936
Dte_g07318	NUO5 NADH:ubiquinone oxidoreductase 24 kDa subunit	16	22.2042	21.4069	-0.797281
Dte_g04226	Predicted protein	15	20.7257	19.9291	-0.796601
Dte_g06955	Glycerophosphoryl diester phosphodiesterase, probably a phospholipase C (alias=GDP6B)	4	17.9519	17.1576	-0.794308
Dte_g05577	CPL24B Conserved in the Plant Lineage	2	19.1993	18.4079	-0.791349
Dte_g00602	GPM1 Phosphoglycerate mutase 1 (alias=FAP15)	46	24.5653	23.7776	-0.787701
Dte_g13511	Predicted protein	25	22.9322	22.1462	-0.786016
Dte_g09361	NUO7 NADH:ubiquinone oxidoreductase 49 kDa ND7 subunit	22	22.8246	22.0467	-0.777866
Dte_g06852	QCR1 Ubiquinol:cytochrome c oxidoreductase 50 kDa core 1 subunit	38	23.7282	22.9507	-0.777519
Dte_g13894	NIA1B Nitrate reductase	21	22.8226	22.0489	-0.773755
Dte_g01804	LTD1A Homolog to LHCP translocon defect protein LTD	7	20.719	19.9467	-0.772286
Dte_g08009	Predicted protein	13	22.2083	21.438	-0.770327
Dte_g09330	Predicted protein	13	22.3161	21.5461	-0.770011
Dte_g11324	ALB3A ALBINO3-like translocon protein	7	20.2397	19.4709	-0.768749
Dte_g00090	AAP1 Aspartyl aminopeptidase-like protein	28	23.0067	22.2406	-0.766164
Dte_g11734	Predicted protein	11	21.4958	20.7342	-0.761628
Dte_g06197	UCP2 Mitochondrial uncoupling protein 2	11	20.5388	19.7805	-0.758305
Dte_g09505	PCY1 plastocyanin, chloroplast precursor	50	25.9123	25.16	-0.752273
Dte_g02693	LHCBM1 Light-harvesting protein of photosystem II	93	28.4067	27.6586	-0.748065
Dte_g01835	CGL76 Conserved in the Green Lineage	22	23.9616	23.2157	-0.745909
Dte_g13612	NUOA9 NADH:ubiquinone oxidoreductase 39 kDa subunit	21	22.9735	22.2277	-0.745798
Dte_g08339	METH1 Cobalamin-independent methionine synthase	65	24.2549	23.5097	-0.745167
Dte_g05477	SUFD1 Iron-sulfur cluster assembly protein	25	23.3355	22.595	-0.74049
Dte_g03186	CYP97C3 Cytochrome P450, CYP97 superfamily	14	21.8417	21.1032	-0.738467
Dte_g04625	Predicted protein	9	22.9635	22.2252	-0.738337
Dte_g11392	Predicted protein	8	21.8148	21.0777	-0.737172
Dte_g00594	Predicted protein	18	23.7797	23.0441	-0.735644
Dte_g09951	NUOA7 NADH:ubiquinone oxidoreductase	6	20.3453	19.6112	-0.734118
Dte_g11869	NUOB13 NADH:ubiquinone oxidoreductase 18 kDa subunit	7	20.2843	19.5511	-0.733206
Dte_g08830	Predicted protein	11	21.5536	20.8205	-0.733105
Dte_g02850	Predicted protein	2	19.6249	18.8933	-0.731621
Dte_g04891	Predicted protein	3	18.2387	17.5124	-0.726274
Dte_g08908	NAB1 Nucleic acid binding protein	21	24.0028	23.2774	-0.725454
Dte_g07344	NUOS6 NADH:ubiquinone oxidoreductase 16.3 kDa subunit	7	20.4354	19.7128	-0.722632
Dte_g08826	Predicted protein	30	24.461	23.7405	-0.720432
Dte_g06649	Predicted protein	9	19.7208	19.0008	-0.720002
Dte_g10241	HSP33 Heat shock protein 33	11	21.2649	20.5462	-0.718738
Dte_g01786	ANR1 Anaerobiosis-Related protein 1	30	24.4861	23.7676	-0.718527
Dte_g04946	Predicted protein	5	19.5083	18.7947	-0.713581
Dte_g02669	Predicted protein	8	20.8611	20.1489	-0.712186
Dte_g01183	EFG1 Chloroplast elongation factor G	71	25.6965	24.9866	-0.709971
Dte_g10891	PSY1	10	20.6257	19.9167	-0.708982
Dte_g05714	SQD1 UDP-sulfoquinovose synthase	41	24.8459	24.1378	-0.708102
Dte_g10967	RBD1 thylakoid-bound rubredoxin involved in PSII biogenesis	13	23.6855	22.9786	-0.706848
Dte_g01731	LCAA1 Magnesium protoporphyrin IX monomethyl ester oxidative cyclase, YCF54 subunit (alias=CGL78)	19	23.7588	23.0534	-0.705317
Dte_g11455	DHQS1 3-dehydroquinate synthase	21	23.0841	22.3793	-0.704817
Dte_g11209	Carbonic anhydrase-related protein	2	17.9391	17.2345	-0.704617
Dte_g12987	Predicted protein	2	17.1793	16.4806	-0.698652
Dte_g07934	SRP43A 43 kDa subunit of chloroplast signal recognition particle	4	19.6545	18.9571	-0.697395
Dte_g03118	Predicted protein	5	20.3403	19.6433	-0.697025
Dte_g00254	Predicted protein	2	18.3042	17.6077	-0.696491
Dte_g01075	TSX2 Glutamyl/glutaminyl-tRNA synthetase	25	23.5073	22.8121	-0.695125
Dte_g11921	VTE4B Tocopherol O-methyltransferase/gamma-tocopherol methyltransferase	5	19.5292	18.8349	-0.694275
Dte_g03188	MINE1 chloroplast division site-determinant MinE	2	17.9017	17.2082	-0.693477
Dte_g15056	pafII photosystem I assembly factor II (alias=ycf4)	10	22.6146	21.9223	-0.692299
Dte_g09335	Calmodulin-like protein (alias=CAM3)	20	23.3583	22.6664	-0.691913
Dte_g09791	PSB33 PSII assembly protein	15	22.6684	21.978	-0.690339
Dte_g06045	PSBY1 ycf32-related polyprotein of photosystem II	2	21.9172	21.2271	-0.690171
Dte_g09497	LHCBM2 Light-harvesting protein of photosystem II	57	27.7813	27.0915	-0.689733
Dte_g13595	Predicted protein	5	20.9649	20.2752	-0.689715
Dte_g10626	Predicted protein	15	21.1082	20.4191	-0.689094
Dte_g06163	Predicted protein	23	23.1944	22.5075	-0.6869
Dte_g10847	NFU3 iron-sulfur cluster assembly protein	19	21.8247	21.143	-0.681687
Dte_g04663	Predicted protein	5	20.0197	19.3428	-0.676827
Dte_g02385	CHR1 Channelrhodopsin 1	8	20.7624	20.0875	-0.674895
Dte_g08827	Predicted protein	4	20.3913	19.7177	-0.673591
Dte_g00094	Predicted protein	6	19.233	18.5636	-0.669436
Dte_g02543	GSF1 Ferredoxin-dependent glutamate synthase	109	25.6407	24.973	-0.667694
Dte_g04544	Predicted protein	2	19.2757	18.6084	-0.667296
Dte_g00190	LCI10 Low-CO2 inducible protein	95	26.6471	25.9912	-0.655904
Dte_g09216	BST2 Bestrophin 2	38	26.0179	25.3629	-0.654997
Dte_g10935	Predicted protein	2	16.7757	16.1209	-0.654786
Dte_g12903	Stress-enhanced protein 3 (alias=STEP3)	16	23.7565	23.1027	-0.653798
Dte_g04794	NUOB8 NADH:ubiquinone oxidoreductase 11 kDa subunit	7	21.4195	20.767	-0.652522
Dte_g05779	FBA1 Fructose-1,6-bisphosphate aldolase	39	25.01	24.3624	-0.647566
Dte_g10041	CGL144 Conserved in the Green Lineage	4	19.6286	18.9818	-0.646796
Dte_g00360	Predicted protein	7	21.2016	20.556	-0.645571
Dte_g06224	Predicted protein	3	18.892	18.2477	-0.6443
Dte_g04608	Predicted protein	2	17.9391	17.2968	-0.642294
Dte_g07312	SHKG1 5-enolpyruvylshikimate-3-phosphate (EPSP) synthase (EC 2.5.1.19)	38	23.8553	23.2136	-0.641616
Dte_g07851	UROD3 Uroporphyrinogen-III decarboxylase	22	22.7104	22.0698	-0.640665
Dte_g02478	MGE1 Mitochondrial GrpE homolog	20	22.9512	22.3118	-0.639332
Dte_g00503	TIF1 Chloroplast translation initiation factor 1	5	21.3286	20.6893	-0.639291
Dte_g10911	ACP2 Acyl-carrier protein 2	12	25.0533	24.4172	-0.636066
Dte_g12424	PSB28 Photosystem II associated subunit 28	20	23.9418	23.3087	-0.633118
Dte_g02921	Predicted protein	21	22.7363	22.1047	-0.631599
Dte_g14374	Predicted protein	7	20.0678	19.4387	-0.629105
Dte_g05682	CPLD49 Cytochrome b6f biogenesis protein	22	22.7498	22.1212	-0.628578
Dte_g06170	Diacylglycerol kinase (alias=KDG5)	2	16.5728	15.9446	-0.628181
Dte_g05024	SDC1 Serine decarboxylase	11	21.6724	21.0468	-0.62551
Dte_g00350	BOLA3 BolA-like protein 3	3	18.5316	17.9067	-0.624976
Dte_g01290	Predicted protein	27	22.883	22.2587	-0.624242
Dte_g03446	FAD7 Chloroplast glycerolipid omega-3-fatty acid desaturase	13	21.8142	21.1908	-0.623377
Dte_g11744	Predicted protein	9	21.0014	20.379	-0.622411
Dte_g10511	PYK5 Pyruvate kinase 5	21	21.7182	21.0975	-0.62074
Dte_g14343	LPAAT1 Plastid 1-acyl-sn-glycerol-3-phosphate acyltransferase	8	20.4855	19.8681	-0.617469
Dte_g12476	NUOP4 NADH:ubiquinone oxidoreductase 9 kDa subunit	2	18.9482	18.3314	-0.616851
Dte_g04580	PPX1 Protoporphyrinogen oxidase	32	24.0779	23.4622	-0.615695
Dte_g01300	Predicted protein	10	20.8048	20.1902	-0.614661
Dte_g09202	Predicted protein	60	25.1916	24.578	-0.613581
Dte_g01389	DUF2358 domain protein (alias=SOUL5)	12	21.6671	21.0551	-0.612073
Dte_g05928	MEN2 Naphthoate synthase	9	22.5505	21.9388	-0.611694
Dte_g03313	LCI8 bifunctional N-acetylglutamate synthase/acetylglutamate kinase	7	19.5746	18.9652	-0.609317
Dte_g15034	orf234a unknown ORF	4	19.7507	19.1424	-0.608363
Dte_g11469	Predicted protein	23	23.8387	23.2335	-0.605166
Dte_g03004	Predicted protein	15	22.2425	21.6386	-0.603901
Dte_g04676	SNARE-associated Golgi protein (alias=SNR6)	4	19.5936	18.9925	-0.601097
Dte_g08148	Predicted protein	7	20.0107	19.4109	-0.599762
Dte_g13140	RBCS2 Ribulose-1,5-bisphosphate carboxylase/oxygenase small subunit 2, chloroplastic	23	27.4448	26.847	-0.597792
Dte_g09043	Predicted protein	3	18.4477	17.8513	-0.596403
Dte_g12234	Predicted protein	3	18.6653	18.0699	-0.595453
Dte_g02748	Putative phosphoglycolate phosphatase (alias=PGP6)	9	20.7636	20.1699	-0.593702
Dte_g10070	Predicted protein	4	18.2934	17.7042	-0.589147
Dte_g08396	Ascorbate peroxidase-like (alias=APX4)	36	24.95	24.3636	-0.586441
Dte_g12230	MLK1B Mixed lineage protein kinase	5	18.8831	18.2998	-0.583287
Dte_g03762	CPLD61 Conserved in the Plant Lineage and Diatoms	18	22.1615	21.5812	-0.580343
Dte_g07089	Phosphoglycolate phosphatase/2-deoxygucose-6-phosphate phosphatase (alias=PGP8)	3	18.5917	18.0121	-0.579666
Dte_g08545	Predicted protein	18	22.0957	21.519	-0.576651
Dte_g05510	PSBP3 PsbP-like protein of thylakoid lumen	18	24.4532	23.877	-0.576285
Dte_g02502	CDJ1 Chloroplast DnaJ-like protein 1	19	23.1645	22.5891	-0.575428
Dte_g03275	Predicted protein	10	20.0535	19.4781	-0.575374
Dte_g12314	Predicted protein	2	18.2729	17.6988	-0.574105
Dte_g09404	Predicted protein	2	17.9853	17.4114	-0.573817
Dte_g12905	ARH1 NADP adrenodoxin-like ferredoxin reductase	4	18.1427	17.5697	-0.572961
Dte_g07169	Predicted protein	2	18.1039	17.5339	-0.57001
Dte_g01556	putative chloride channel (alias=BES6A)	2	17.7688	17.1996	-0.569208
Dte_g08664	Predicted protein	9	21.6913	21.1225	-0.568834
Dte_g00191	LCI11 Low-CO2 inducible protein	81	25.826	25.2579	-0.56813
Dte_g10912	CAS1 Rhodanese-like Ca-sensing receptor	34	25.3932	24.8269	-0.566249
Dte_g10336	CRTISO1B Carotenoid isomerase	16	22.3403	21.7744	-0.565984
Dte_g05576	CPL24A Conserved in the Plant Lineage	5	20.0927	19.5273	-0.565461
Dte_g07718	CYN26B Cyclophilin 26-2	22	22.4656	21.9013	-0.56429
Dte_g01073	Predicted protein	36	22.4263	21.8632	-0.563175
Dte_g04530	SECA1 Chloroplast-associated SecA protein	55	24.0674	23.5046	-0.562722
Dte_g01104	Predicted protein	7	20.0339	19.473	-0.560856
Dte_g12617	Predicted protein	12	21.4224	20.8619	-0.560495
Dte_g13098	FAP47 Flagellar Associated Protein 47	33	22.3898	21.8309	-0.558872
Dte_g05026	BCC2 Acetyl-CoA biotin carboxyl carrier	27	23.904	23.346	-0.557994
Dte_g12415	TEF4 Rhodanese-like protein	21	23.8017	23.2445	-0.557273
Dte_g06519	GSTS4 Glutathione S-transferase	14	23.1843	22.6276	-0.556692
Dte_g11907	VIPP2 Vesicle inducing protein in plastids 2	3	17.3757	16.8205	-0.555229
Dte_g09763	RIP1 Rieske iron-sulfur protein of mitochondrial ubiquinol-cytochrome c reductase	9	21.1816	20.6277	-0.553929
Dte_g09379	Predicted protein	2	20.289	19.7361	-0.552828
Dte_g12438	RNJ1 chloroplast RNase J	19	20.7134	20.1609	-0.552547
Dte_g09126	SUFC1 Iron-sulfur cluster assembly protein	22	22.6708	22.1189	-0.551904
Dte_g03868	TFC1 Tubulin binding cofactor A	7	21.925	21.3754	-0.549531
Dte_g02418	PPR-superfamily protein	16	21.3562	20.8072	-0.549033
Dte_g13670	UROS1 Uroporphyrinogen-III synthase	20	23.2849	22.7363	-0.548631
Dte_g05533	LSD1 zinc-finger protein Lsd1	3	18.2087	17.6601	-0.548547
Dte_g02536	LAS1 Lipoic acid synthetase	2	17.498	16.95	-0.547928
Dte_g07597	THK1 Thymidine kinase	2	17.6369	17.0919	-0.544962
Dte_g14086	UOX1 Urate oxidase II	27	23.9572	23.4133	-0.543931
Dte_g08435	CHLD1 Magnesium chelatase subunit D, chloroplast precursor	56	24.5814	24.04	-0.541424
Dte_g11800	FBA3F Fructose-1,6-bisphosphate aldolase, chloroplastic	84	27.2855	26.7443	-0.541201
Dte_g00079	Predicted protein	16	24.815	24.2743	-0.540692
Dte_g03406	Predicted protein	9	21.0037	20.4637	-0.540041
Dte_g02530	Predicted protein	43	23.894	23.3544	-0.539565
Dte_g10720	PSB27 conserved expressed protein involved in PSII biogenesis (alias=CPLD45)	26	25.543	25.0048	-0.538204
Dte_g04887	Predicted protein	8	19.3037	18.7675	-0.536176
Dte_g15031	rpl14 50S ribosomal protein L14	15	24.1832	23.6474	-0.535714
Dte_g07689	MRPL5 Mitochondrial ribosomal protein L5	2	16.9792	16.4437	-0.535537
Dte_g09698	Predicted protein	74	25.8837	25.3482	-0.535496
Dte_g05292	PPD1 Pyruvate phosphate dikinase	80	24.9658	24.4307	-0.53508
Dte_g07783	Thylakoid Lumen Protein 18.3 (alias=TEF8)	25	24.8258	24.2908	-0.53493
Dte_g07352	PDS4 Flavin-containing amine oxidase (alias=AOF8)	9	20.3716	19.8375	-0.534017
Dte_g03960	Zinc finger containing protein	3	18.7848	18.2509	-0.533909
Dte_g02666	Predicted protein	2	18.9231	18.3931	-0.529995
Dte_g13606	QCR8 Ubiquinol:cytochrome c oxidoreductase 9 kDa subunit	3	18.4169	17.8872	-0.529683
Dte_g08008	DLD2 Dihydrolipoyl dehydrogenase / Lipoyl dehydrogenase	49	25.4806	24.951	-0.529594
Dte_g13157	ATPC1 Chloroplast ATP synthase gamma chain	57	26.1767	25.6489	-0.527836
Dte_g05282	Predicted protein	25	24.0797	23.553	-0.526642
Dte_g07055	CSP41B Chloroplast stem-loop-binding protein 41b	40	25.3431	24.8166	-0.526465
Dte_g10840	PRPL4 Chloroplast ribosomal protein L4	20	25.1903	24.6644	-0.525865
Dte_g10560	Thioredoxin-like protein (alias=TRL6)	2	17.4117	16.8862	-0.525515
Dte_g09374	Predicted protein	3	19.031	18.5058	-0.525211
Dte_g00169	NRT2A High affinity nitrate/nitrite transporter	3	19.8063	19.2818	-0.524479
Dte_g01800	CGL151 Conserved in the Green Lineage	2	19.4886	18.9665	-0.522055
Dte_g03513	KIN14B Kinesin motor protein	5	18.9583	18.4381	-0.520266
Dte_g05697	CPL6 Conserved in the Plant Lineage	5	20.3753	19.8557	-0.519642
Dte_g07017	ALAD1 Delta-aminolevulinic acid dehydratase	34	24.9451	24.4263	-0.518792
Dte_g04553	CAH3 Carbonic anhydrase 3	22	23.9552	23.4383	-0.516906
Dte_g03778	DXR1 1-deoxy-D-xylulose 5-phosphate reductoisomerase, chloroplast precursor	38	23.7684	23.2526	-0.515773
Dte_g09808	PRPS16 Chloroplast ribosomal protein S16	11	22.987	22.472	-0.515069
Dte_g06521	PRP6 Splicing factor, component of the U4/U6-U5 snRNP complex	18	22.6049	22.0902	-0.514747
Dte_g08474	Predicted protein	6	20.6945	20.1807	-0.513804
Dte_g00842	LCYE1 lycopene epsilon cyclase, chloroplast precursor	8	19.6684	19.1564	-0.511987
Dte_g01789	Putative isocitrate lyase/malate synthase (alias=ICL3)	29	24.1186	23.6084	-0.510167
Dte_g15077	rps19 30S ribosomal protein S19	6	20.1071	19.5994	-0.507685
Dte_g05138	Predicted protein	3	18.9971	18.4896	-0.507468
Dte_g09051	Predicted protein	4	20.732	20.225	-0.507021
Dte_g12222	FTSH1 FtsH-like membrane ATPase/metalloprotease	84	26.1049	25.5989	-0.505997
Dte_g12033	EGY1 membrane associated metalloprotease involved in chloroplast development	19	23.4341	22.9285	-0.505672
Dte_g08456	Predicted protein	7	19.8274	19.3236	-0.503848
Dte_g06863	Predicted protein	28	22.4228	21.9207	-0.502038
Dte_g06899	LF5 Flagellar Associated Protein 247 (alias=FAP247)	3	16.9706	16.4703	-0.500277
Dte_g11740	SHMT1 Serine hydroxymethyltransferase	59	25.826	25.3258	-0.500276
Dte_g02121	Predicted protein	4	19.3679	18.8678	-0.500166
Dte_g12800	FKB17A Peptidyl-prolyl cis-trans isomerase, FKBP-type	9	21.2386	20.7392	-0.499399
Dte_g09470	FKB99 Peptidyl-prolyl cis-trans isomerase, FKBP-type	4	20.5971	20.0987	-0.498321
Dte_g01090	BC1 Biotin carboxylase (ACCase complex)	70	25.7252	25.2269	-0.498275
Dte_g10004	PDS1 phytoene desaturase	44	24.1845	23.6866	-0.497881
Dte_g13483	PYG7 Pale yellow green 7, a PSI assembly factor (alias=CGL71)	10	22.2468	21.7537	-0.493072
Dte_g02642	FAD2 Fatty acid desaturase, delta-12	3	18.919	18.4268	-0.492205
Dte_g08903	PRPL29 Putative chloroplast ribosomal protein L29	6	22.5614	22.0706	-0.490797
Dte_g12908	RBCS1 Ribulose-1,5-bisphosphate carboxylase/oxygenase small subunit 2, chloroplastic	26	27.2415	26.7512	-0.490282
Dte_g11674	Predicted protein	2	17.426	16.936	-0.490018
Dte_g13133	CHLI1 Magnesium chelatase subunit I, isoform 1	62	25.5392	25.0512	-0.488069
Dte_g10276	RLI1 Fe-S ABC transporter	21	22.3369	21.8504	-0.486558
Dte_g06112	NUOP5 NADH:ubiquinone oxidoreductase 16 kDa subunit	4	20.0186	19.533	-0.485672
Dte_g00730	Phosphoglycolate phosphatase/4-nitrophenylphosphatase (alias=PGP3)	47	25.2655	24.7802	-0.485334
Dte_g09171	TPP1 Chloroplast thylakoid processing peptidase	15	21.6495	21.1643	-0.485217
Dte_g05617	Predicted protein	5	19.8041	19.3191	-0.485011
Dte_g02167	Putative dehydrogenase (alias=TIC62)	94	26.8402	26.3564	-0.483829
Dte_g10022	NFU2 Iron-sulfur cluster assembly protein	12	20.8517	20.3682	-0.483537
Dte_g03410	Predicted protein	12	22.4082	21.925	-0.483171
Dte_g08230	4-hydroxyphenylpyruvate dioxygenase (alias=HPD1)	22	21.9809	21.4978	-0.48304
Dte_g12798	Predicted protein	2	17.2053	16.7248	-0.480577
Dte_g10168	NUOP1 NADH:ubiquinone oxidoreductase 10 kDa subunit	5	22.1179	21.6382	-0.479635
Dte_g06042	Predicted protein	4	19.4475	18.9683	-0.47914
Dte_g01172	HCF136 Photosystem II stability/assembly factor HCF136	35	26.0275	25.5489	-0.478645
Dte_g13963	Predicted protein	8	20.4397	19.962	-0.477733
Dte_g09689	Predicted protein	33	22.6274	22.1501	-0.477312
Dte_g01318	N-acetyltransferase (alias=NAT10)	2	17.1643	16.687	-0.477281
Dte_g13390	Predicted protein	2	18.3761	17.903	-0.473126
Dte_g07894	VTE3 MPBQ/MSBQ methyltransferase, chloroplastic	17	23.5009	23.0288	-0.472163
Dte_g10076	Predicted protein	3	19.7784	19.308	-0.470433
Dte_g15064	ccsA cytochrome c biogenesis protein	5	18.3136	17.8438	-0.469799
Dte_g09351	PST1 Phosphoserine aminotransferase	42	25.6253	25.1557	-0.469618
Dte_g15058	rbcL RuBisCO large subunit	172	29.6707	29.2014	-0.469359
Dte_g03337	Similar to riboflavin biosynthesis protein RibF (alias=RIBFL1)	2	18.2054	17.737	-0.468405
Dte_g13685	Predicted protein	4	23.7051	23.2381	-0.466978
Dte_g08448	SSS3 Soluble starch synthase III	54	24.125	23.6583	-0.466645
Dte_g05909	Predicted protein	2	17.6726	17.2085	-0.464098
Dte_g12001	Predicted protein	40	23.6491	23.1855	-0.46357
Dte_g02636	Predicted protein with ankyrin repeats (alias=ANK29)	15	23.056	22.5924	-0.463556
Dte_g12195	Short-chain dehydrogenase/reductase (alias=SDR2)	8	21.2867	20.8255	-0.461196
Dte_g05096	KAT1 3-oxoacyl CoA thiolase/acetyl-CoA acyltransferase 1	23	23.4226	22.9614	-0.46117
Dte_g14210	Predicted protein	2	18.2175	17.7568	-0.460738
Dte_g06701	Predicted protein	23	24.2008	23.7401	-0.460677
Dte_g12093	Predicted protein	3	20.8532	20.3927	-0.460502
Dte_g04019	Predicted protein	9	20.7369	20.2768	-0.460154
Dte_g10584	NIC7 Quinolinate synthetase A	6	19.9417	19.4817	-0.460008
Dte_g05447	CHLI2 Magnesium chelatase subunit I, isoform 2 with histidine kinase activity	33	23.7312	23.2736	-0.457598
Dte_g04308	Predicted protein	9	21.4074	20.9503	-0.457121
Dte_g07023	MRPL11 Mitochondrial ribosomal protein L11	4	19.9099	19.4528	-0.457102
Dte_g14111	RPC3 DNA-directed RNA polymerase III	4	17.9968	17.541	-0.455884
Dte_g15043	chlN light-independent protochlorophyllide reductase subunit N	8	19.368	18.9137	-0.454256
Dte_g01748	KAR1 3-oxoacy-ACP reductase	18	24.69	24.2358	-0.454255
Dte_g01901	PDH2 Pyruvate dehydrogenase E1 beta subunit	28	24.0938	23.6399	-0.453938
Dte_g06763	BCC1 Acetyl-CoA biotin carboxyl carrier	23	23.4924	23.0404	-0.451938
Dte_g11785	PRPL13 Chloroplast ribosomal protein L13	13	22.786	22.3363	-0.449679
Dte_g14026	Predicted protein	4	19.1302	18.6836	-0.44666
Dte_g11112	FTSH2 membrane AAA-metalloprotease, chloroplast	79	26.3869	25.9414	-0.445511
Dte_g05995	ADK6 Adenylate kinase	6	20.1713	19.7258	-0.445486
Dte_g00933	CYP740A1 Cytochrome P450, CYP26 superfamily	11	20.3425	19.8982	-0.444272
Dte_g08079	PRPL3 Chloroplast ribosomal protein L3	25	23.7242	23.28	-0.444262
Dte_g09152	Predicted protein	2	17.8956	17.4534	-0.442199
Dte_g10422	Predicted protein	7	20.5868	20.1447	-0.442106
Dte_g10267	CPLD1 Conserved in the Plant Lineage and Diatoms	4	18.7256	18.2865	-0.439081
Dte_g14158	CGL42 Conserved in the Green Lineage	15	22.1563	21.7183	-0.437971
Dte_g04027	AAT1 Alanine aminotransferase	45	24.6581	24.2205	-0.437541
Dte_g11707	Predicted protein	4	17.5193	17.0826	-0.436617
Dte_g15052	psbN photosystem II protein N (alias=pbf1)	2	19.0341	18.5976	-0.436536
Dte_g10215	SOUL4 SOUL heme-binding protein	18	22.1803	21.7439	-0.436403
Dte_g08923	Predicted protein	10	21.3049	20.8696	-0.43535
Dte_g12598	CAG3 Gamma carbonic anhydrase 3	19	22.0878	21.6529	-0.434875
Dte_g09304	Conserved expressed protein with YGGT domain (alias=YGG3)	2	19.6067	19.172	-0.43464
Dte_g03133	Predicted protein	4	20.9023	20.4677	-0.434628
Dte_g10856	Predicted protein	9	20.7793	20.3457	-0.433663
Dte_g02315	THF1 Thylakoid Formation 1	30	24.2487	23.8153	-0.433423
Dte_g11930	TPIC1 Triose phosphate isomerase, chloroplast precursor	32	24.5915	24.1604	-0.431111
Dte_g09161	MLK1C Mixed lineage protein kinase	23	21.7627	21.3328	-0.429966
Dte_g08979	Predicted protein	5	19.9517	19.5222	-0.429549
Dte_g00939	Predicted protein	2	16.8816	16.4527	-0.428829
Dte_g15076	atpB ATPase beta chain	111	27.3473	26.9185	-0.428772
Dte_g13031	Predicted protein	3	17.5894	17.1624	-0.426992
Dte_g13839	Putative Mn and/or Ca transporter	2	18.9946	18.5682	-0.426408
Dte_g05612	Predicted protein	4	17.8615	17.4351	-0.426388
Dte_g02880	TIG1 chloroplast trigger factor	16	21.2044	20.7784	-0.425976
Dte_g13369	ATP11 Assembly factor 1 for F1 component of mitochondrial ATP synthase	2	18.7386	18.313	-0.425567
Dte_g00662	CSP41A Chloroplast stem-loop-binding protein 41a	27	24.4564	24.031	-0.425404
Dte_g09720	Global Transcription factor (alias=GTF2)	3	17.9703	17.5449	-0.425326
Dte_g02705	Predicted protein	6	18.9134	18.4881	-0.425305
Dte_g15024	tufA elongation factor 1-alpha	64	26.3432	25.9197	-0.423525
Dte_g07693	Predicted protein	3	18.4486	18.0251	-0.423453
Dte_g03548	Predicted protein	4	18.9438	18.5211	-0.422648
Dte_g03391	OHP2 One-Helix Protein 2	8	21.8564	21.4344	-0.421997
Dte_g07382	TST2 Threonyl-tRNA synthetase	22	22.2405	21.8188	-0.421694
Dte_g00557	Predicted protein	7	19.5444	19.1238	-0.420682
Dte_g00451	LCYB1 Lycopene beta cyclase, chloroplastic	19	21.9296	21.5092	-0.420353
Dte_g09358	PRFA1 Putative chloroplast peptide chain release factor 1	10	20.4833	20.0637	-0.419592
Dte_g13793	Predicted protein	2	17.786	17.3666	-0.419417
Dte_g13477	Predicted protein	14	20.5244	20.1062	-0.418176
Dte_g01186	TIC11 110 kDa translocon at the inner membrane of chloroplasts	75	25.2543	24.8362	-0.418123
Dte_g01919	Predicted protein	2	17.5736	17.156	-0.41767
Dte_g15068	atpF ATP synthase CF0 B subunit	23	25.0085	24.5912	-0.417307
Dte_g07485	ACX2 Acyl-CoA oxidase/dehydrogenase	8	19.6336	19.2187	-0.414905
Dte_g06009	CPL22 Conserved in the Plant Lineage	10	21.3655	20.9519	-0.413629
Dte_g06787	Predicted protein	7	20.5139	20.1005	-0.41336
Dte_g15055	rps9 30S ribosomal protein S9	18	22.7523	22.3398	-0.412543
Dte_g09949	Predicted protein	14	23.0518	22.6393	-0.41254
Dte_g02571	Predicted protein	17	21.1207	20.7083	-0.412365
Dte_g09050	Predicted protein	2	18.6075	18.1968	-0.410767
Dte_g06471	VTE6 Tocopherol O-methyltransferase	7	20.788	20.3775	-0.410451
Dte_g09455	Predicted protein	2	17.6128	17.2024	-0.410374
Dte_g12572	THIC1 Hydroxymethylpyrimidine phosphate synthase	42	24.1098	23.7011	-0.408747
Dte_g07151	CYN38 Cyclophilin 38	65	25.8488	25.4408	-0.407959
Dte_g10068	AGT1 Alanine-glyoxylate transaminase	41	24.1366	23.7289	-0.407647
Dte_g08935	Predicted protein	8	20.8252	20.4201	-0.405049
Dte_g04904	Predicted protein	16	23.5631	23.1582	-0.404876
Dte_g13552	ELIP7 Early light-induced LHC-like protein	5	21.2495	20.8448	-0.40473
Dte_g12454	Putative plastid UMP kinase (alias=PUMPKIN)	5	19.544	19.1402	-0.403848
Dte_g13085	MRPL6 Mitochondrial/chloroplast ribosomal protein L10	23	24.3551	23.9528	-0.402246
Dte_g11317	CGL81 Conserved in the Green Lineage	6	19.0829	18.6812	-0.401689
Dte_g09876	Putative tyrosyl tRNA synthase	9	21.2615	20.8599	-0.401638
Dte_g08529	ODC1 Ornithine decarboxylase 1	2	17.2075	16.806	-0.401477
Dte_g12235	HKR3 Histidine kinase rhodopsin 3	2	16.4337	16.0329	-0.400743
Dte_g12276	MFDX1 Adrenodoxin-like ferredoxin, mitochondrial	3	19.3074	18.9074	-0.400041
Dte_g09511	PSBS1 chloroplast Photosystem II-associated 22 kDa protein	21	24.7957	24.3962	-0.399473
Dte_g13152	AMB1 Beta-amylase 1	2	16.9888	16.59	-0.39877
Dte_g06322	Predicted protein	7	20.3978	19.9995	-0.398252
Dte_g01894	Predicted protein	4	20.5304	20.1332	-0.397227
Dte_g11195	MCT1 Malonyl-CoA:acyl-carrier-protein transacylase	44	25.4235	25.0275	-0.395923
Dte_g05480	CP12B Calvin cycle protein CP12, chloroplastic	12	25.2327	24.8371	-0.395621
Dte_g11170	Predicted protein	3	17.8715	17.476	-0.395491
Dte_g08871	PRPL27 Chloroplast ribosomal protein L27	17	23.0327	22.6377	-0.394988
Dte_g12924	TATB1 TatB-like sec-independent protein translocon subunit	5	22.8292	22.4347	-0.394511
Dte_g10210	Predicted protein	4	18.8173	18.4233	-0.394
Dte_g02826	Predicted protein	11	22.1456	21.7518	-0.393782
Dte_g03667	TST1 Threonyl-tRNA synthetase	29	23.0373	22.6452	-0.392098
Dte_g02299	CPLD62 Conserved in the Plant Lineage and Diatoms	13	21.1201	20.7284	-0.391685
Dte_g07484	FTSY1 Chloroplast SRP Receptor	13	20.822	20.4308	-0.391251
Dte_g05591	Predicted protein	2	16.4602	16.0698	-0.390406
Dte_g11481	ATPD1 Chloroplast ATP synthase delta chain	44	25.6667	25.2766	-0.390077
Dte_g07651	SRRP1 Ortholog of PSII biogenesis protein SRRP1 (alias=CGL43)	16	22.4407	22.0519	-0.388759
Dte_g00668	CPLD5 Conserved in the plant lineage and diatoms 5	3	20.4863	20.098	-0.388296
Dte_g13555	Predicted protein	9	21.8204	21.4325	-0.387951
Dte_g09663	LHCBM6 Light-harvesting protein of photosystem II	30	26.352	25.9651	-0.386946
Dte_g01657	PRPL35 Chloroplast ribosomal protein L35	4	20.1921	19.8055	-0.386593
Dte_g13202	Y3IP1 Chloroplast Ycf3 interacting protein involved in Photosystem I biogensis (alias=CGL59)	13	23.0937	22.7074	-0.386313
Dte_g12188	Predicted protein	3	17.6231	17.2376	-0.38549
Dte_g13969	Predicted protein	2	18.4768	18.0916	-0.385142
Dte_g12977	CPLD52 Conserved in the Plant Lineage and Diatoms	20	22.0357	21.6518	-0.383905
Dte_g10519	CPLD12 Conserved in the Plant Lineage and Diatoms	16	21.7154	21.3323	-0.383111
Dte_g01978	GLN2 Glutamine synthetase	58	25.5876	25.2047	-0.38286
Dte_g02314	CGLD38 Conserved in the Green Lineage and Diatoms	11	19.7242	19.3421	-0.382119
Dte_g02282	Predicted protein	8	20.6904	20.3095	-0.380883
Dte_g13335	Predicted protein	128	27.1324	26.7546	-0.377767
Dte_g13254	LCI24 Low-CO2-inducible membrane protein	3	21.7592	21.3815	-0.377699
Dte_g05506	FBP2 Fructose-1,6-bisphosphatase, chloroplastic	40	25.543	25.1654	-0.37757
Dte_g07642	CGL1 Conserved in the Green Lineage	5	19.2938	18.9163	-0.377497
Dte_g02948	OHP1 One-Helix Protein 1	3	19.3775	19.0003	-0.377206
Dte_g06443	Predicted protein	3	18.3157	17.9391	-0.376585
Dte_g14025	Predicted protein	12	20.9243	20.5479	-0.376383
Dte_g05712	APE1 Acclimation of photosynthesis to environment	20	23.5184	23.1424	-0.376085
Dte_g01365	CIF3 Chloroplast translation initiation factor 3	8	21.1412	20.7661	-0.375122
Dte_g11922	VTE4A Tocopherol O-methyltransferase/gamma-tocopherol methyltransferase	3	19.81	19.4352	-0.374856
Dte_g10679	RRF1 Putatuve chloroplast ribosome recycling factor	13	22.4608	22.0871	-0.373731
Dte_g02137	RRM12 Putative rRNA (guanine-N2-)-methyltransferase	3	18.0645	17.6917	-0.372749
Dte_g13215	RAF1 RuBisCO accumulation factor 1	25	22.4692	22.0965	-0.372631
Dte_g14412	PRPL24 Chloroplast ribosomal protein L24	11	22.5356	22.1632	-0.37243
Dte_g02711	FNR1 Ferredoxin-NADP reductase, chloroplast	75	26.802	26.43	-0.372009
Dte_g02115	Putative zeaxanthin epoxidase-like protein (alias=ZEP1B)	14	21.3858	21.0142	-0.371667
Dte_g00028	Predicted protein	7	20.7654	20.3942	-0.371215
Dte_g08092	Predicted protein	4	19.836	19.4649	-0.371134
Dte_g00787	Predicted protein	11	20.5412	20.1716	-0.369634
Dte_g02237	CGL83 Conserved in the Green Lineage	3	19.0073	18.6382	-0.369091
Dte_g10302	Predicted protein	11	20.7643	20.3971	-0.367157
Dte_g05207	GRX5 Glutaredoxin 5, CGFS type	12	22.5864	22.2198	-0.366549
Dte_g02053	MIND1 Chloroplast septum site-determining protein	8	19.7461	19.3797	-0.366422
Dte_g09566	Predicted protein	24	22.2244	21.858	-0.36632
Dte_g07215	PSRP1 Plastid-specific ribosomal protein 1	32	24.4217	24.0563	-0.365366
Dte_g04313	Predicted protein	14	22.3195	21.9543	-0.365287
Dte_g10844	Predicted protein	13	22.3332	21.968	-0.365192
Dte_g09981	GST8A putative Glutathione S-transferase	13	21.1654	20.8011	-0.364337
Dte_g13679	TIC56 56 kDa subunit of translocon at the inner membrane of chloroplasts	9	20.7488	20.3848	-0.364005
Dte_g14173	DLD1 Dihydrolipoyl dehydrogenase	49	24.4861	24.1227	-0.363451
Dte_g08983	DNA methylase in the FkbM family (alias=FKM5)	2	17.8866	17.5255	-0.361026
Dte_g07134	RSF1 Putative chloroplast ribosome silencing factor	2	17.7221	17.3619	-0.360221
Dte_g11104	PROB1 Glutamate 5-kinase	5	19.9342	19.5742	-0.360049
Dte_g00698	NIFS1 Cysteine desulfurase	27	22.3831	22.0242	-0.358869
Dte_g01022	Predicted protein	3	16.2544	15.8958	-0.358535
Dte_g15019	atpI ATPase IV subunit	6	22.3869	22.0289	-0.358013
Dte_g08383	AGD1 Arogenate/prephenate dehydrogenase	2	16.3575	15.9998	-0.357697
Dte_g03518	FTSZ2 Plastid division protein	5	19.743	19.3854	-0.357639
Dte_g15030	rpl5 50S ribosomal protein L5	19	23.3682	23.011	-0.357204
Dte_g02657	HON3 Histone H1	2	18.8854	18.5283	-0.357092
Dte_g05711	ISA2 Isoamylase-type starch debranching enzyme 2 (alias=STA8)	28	22.0252	21.6691	-0.35608
Dte_g10283	Predicted protein	3	20.1155	19.7597	-0.355812
Dte_g10470	CGL34 Conserved in the Green Lineage	8	20.699	20.3434	-0.355661
Dte_g13902	NAR2B nitrite transporter accessory protein	15	24.6209	24.2656	-0.355392
Dte_g02670	ROC40A Rhythm Of Chloroplast 40	2	15.7499	15.3947	-0.355231
Dte_g13828	FAP239 Coiled-Coil Flagellar Associated Protein 239	2	17.9699	17.6147	-0.355202
Dte_g08937	MRPL10 Mitochondrial/chloroplast ribosomal protein L10	26	24.4145	24.0594	-0.355145
Dte_g06440	HPR1 Hydroxyl pyruvate reductase	39	24.3057	23.9506	-0.355124
Dte_g02193	EFG4 Translation elongation factor Tu family protein	5	19.635	19.28	-0.355079
Dte_g08961	Predicted protein	5	20.1265	19.7718	-0.354699
Dte_g02910	CPLD42 conserved expressed membrane protein	19	23.6872	23.333	-0.354176
Dte_g04805	CYT1 Ubiquinol:cytochrome c oxidoreductase cytochrome c1	6	18.8116	18.4577	-0.353897
Dte_g02231	CPLD44 conserved expressed thylakoid lumenal protein-like	17	23.3549	23.0011	-0.353766
Dte_g11048	Predicted protein	46	25.7734	25.42	-0.353339
Dte_g13529	La-domain RNA-binding protein (alias=LAL3)	30	22.8772	22.5242	-0.352939
Dte_g03560	Predicted protein	4	17.8914	17.5385	-0.352916
Dte_g08421	Thioredoxin-like protein (alias=TRL2)	3	19.8348	19.4823	-0.352523
Dte_g04066	PSRP7 Chloroplast elongation factor Ts-like protein	64	25.2308	24.8792	-0.351545
Dte_g10952	PCC1 Plastid copper chaperone 1	7	21.307	20.956	-0.350993
Dte_g06442	GCST1 Glycine cleavage system, T protein	47	24.5007	24.1504	-0.350357
Dte_g10369	Predicted protein	3	18.2721	17.9217	-0.350336
Dte_g03552	Predicted protein	4	21.0854	20.7351	-0.350288
Dte_g11041	PSRP3 Plastid-specific ribosomal protein 3	26	23.9579	23.6093	-0.348584
Dte_g13241	Predicted protein	8	19.0695	18.7213	-0.348128
Dte_g11285	PGM1 Phosphoglucomutase 1	60	25.6577	25.31	-0.347735
Dte_g00005	ACS2 Acetyl-CoA synthase	21	21.9324	21.5849	-0.347488
Dte_g00103	PRPL19 Chloroplast ribosomal protein L19	11	21.918	21.5706	-0.347441
Dte_g02153	Predicted protein	11	23.0036	22.6564	-0.347205
Dte_g01780	Putative soluble chloroplast ABCF protein, relatated to bacterial EttA which throttles translation speed (alias=EttA)	39	23.6824	23.3358	-0.346611
Dte_g09549	PRPL18 Chloroplast ribosomal protein L18	9	23.4496	23.1034	-0.346116
Dte_g00820	PDC2 Pyruvate dehydrogenase, E1 component, alpha subunit	60	24.8832	24.5373	-0.345924
Dte_g06850	TRPA1 Tryptophan synthetase alpha subunit	15	21.0423	20.6985	-0.343864
Dte_g06809	CAG1 Gamma carbonic anhydrase 1	9	21.889	21.5451	-0.343823
Dte_g12853	Predicted protein	70	25.002	24.6583	-0.343706
Dte_g11468	DGD1 Digalactosyldiacylglycerol synthase	6	19.8809	19.5374	-0.343547
Dte_g13398	Predicted protein	14	21.5518	21.2083	-0.343495
Dte_g00835	Predicted protein	5	20.0057	19.6625	-0.343203
Dte_g04355	Flavin reductase (alias=FLR1)	23	24.271	23.9289	-0.342076
Dte_g04487	PRPS1 Chloroplast Ribosomal Protein S1	43	24.4411	24.0992	-0.341853
Dte_g12651	Predicted protein	24	22.3964	22.0555	-0.340928
Dte_g05166	Predicted protein	2	20.8409	20.5002	-0.340616
Dte_g01608	MAA7 Tryptophan synthase beta subunit	21	23.1331	22.7937	-0.339386
Dte_g04186	CGLD14 Conserved in the Green Lineage and Diatoms	18	22.4223	22.0829	-0.33932
Dte_g13164	AKC2 conserved protein related to ABC1/COQ8 putative ser/thr kinase	17	20.9264	20.5876	-0.338799
Dte_g10913	HSP90C Heat shock protein 90	62	24.9723	24.6337	-0.33865
Dte_g12203	Predicted protein	3	18.8463	18.5077	-0.338631
Dte_g10318	Predicted protein	4	19.1916	18.854	-0.337575
Dte_g11156	CHLG1 Chlorophyll synthetase	5	20.6253	20.2892	-0.336095
Dte_g00388	Predicted protein	7	22.1486	21.8134	-0.335166
Dte_g13893	HHL1 Homolog of Hypersensitive to High Light 1	14	23.2261	22.8918	-0.334305
Dte_g04377	Predicted protein	3	16.9712	16.6369	-0.334239
Dte_g12032	AMT1A Ammonium Transporter	19	22.4431	22.109	-0.33413
Dte_g11732	Predicted protein	9	20.2113	19.8778	-0.333523
Dte_g02916	SGA1 Serine glyoxylate aminotransferase	46	25.0494	24.7162	-0.333163
Dte_g00377	NUOA3 NADH:ubiquinone oxidoreductase subunit	2	19.3892	19.0566	-0.332625
Dte_g04816	NUOP3 NADH:ubiquinone oxidoreductase 22 kDa subunit	9	21.3114	20.9791	-0.332276
Dte_g10520	HDA9 RPD3/HDA1 type histone deacetylase	5	19.6852	19.353	-0.332254
Dte_g12942	TRK1B Transketolase, chloroplastic	129	27.9364	27.6049	-0.33143
Dte_g02541	ACC1 Alpha-carboxyltransferase (ACCase complex)	52	24.3137	23.9826	-0.331089
Dte_g02075	Predicted protein	22	22.8318	22.5013	-0.330573
Dte_g04922	Predicted protein	12	21.5114	21.181	-0.330339
Dte_g06429	Predicted protein	2	20.2899	19.96	-0.329957
Dte_g09642	PRPL11 Chloroplast ribosomal protein L11	18	21.8707	21.5412	-0.329515
Dte_g08156	CMS1 4-diphosphocytidyl-2C-methyl-D-erythritol synthase, chloroplast precursor	23	23.2531	22.9239	-0.329129
Dte_g03262	ALB3B ALBINO3-like translocon protein	11	21.1037	20.7759	-0.327825
Dte_g05475	CPL15 RNA-binding S4 domain-containing protein	4	19.3319	19.0044	-0.327483
Dte_g12692	Predicted protein	3	18.2539	17.927	-0.326931
Dte_g08019	AKC3 conserved expressed protein related to ABC1/COQ8 mitochondrial putative ser/thr kinase	28	22.0997	21.7742	-0.325571
Dte_g10265	Predicted protein	10	22.248	21.9224	-0.325536
Dte_g04023	Predicted protein	2	16.636	16.3106	-0.32538
Dte_g00029	Predicted protein	4	18.7958	18.4706	-0.325221
Dte_g07271	CCDA1B c-type cytochrome biogenesis protein	2	18.1173	17.793	-0.324258
Dte_g06190	Predicted protein	2	17.3874	17.0632	-0.324249
Dte_g05031	FZL1A Plastid-localized	35	22.8353	22.5116	-0.323625
Dte_g04210	PRPL7A Chloroplast ribosomal protein L7/L12	14	23.69	23.3664	-0.323594
Dte_g10955	DLA2 Dihydrolipoamide acetyltransferase	47	24.9454	24.623	-0.322419
Dte_g05726	CYB1 Cytochrome b5 flavohemoprotein	5	21.8121	21.4898	-0.322275
Dte_g04852	Predicted protein	4	19.5325	19.2108	-0.32167
Dte_g00528	GPD3 Glycerol-3-phosphate dehydrogenase/dihydroxyacetone-3-phosphate reductase	37	23.1643	22.8432	-0.32105
Dte_g06061	UvrB containing protein (alias=EXR1)	3	19.5043	19.1836	-0.320651
Dte_g11441	STIC2 Chloroplast protein biogenesis factor	25	24.4162	24.0959	-0.320306
Dte_g05203	PRPS10 Chloroplast Ribosomal Protein S10	15	23.1822	22.8622	-0.319981
Dte_g05532	Predicted protein	10	19.9494	19.6297	-0.319711
Dte_g02545	Predicted protein	2	18.2038	17.8847	-0.319165
Dte_g03515	Predicted protein	2	23.2643	22.9454	-0.31885
Dte_g13903	Predicted protein	19	23.2756	22.957	-0.318579
Dte_g08376	EFG8 Translation elongation factor Tu family protein	32	23.7164	23.3982	-0.318135
Dte_g00276	PRPL22 Chloroplast ribosomal protein L22/L18	7	21.2853	20.9674	-0.317909
Dte_g15023	rpl36 50S ribosomal protein L36	3	19.0265	18.7091	-0.317395
Dte_g06743	Predicted protein	12	21.2994	20.9823	-0.317126
Dte_g07628	Predicted protein	4	18.4161	18.0995	-0.316542
Dte_g08039	ACP1 Acyl-carrier protein 1, mitochondrial	11	23.5032	23.1868	-0.316397
Dte_g08478	Predicted protein	16	20.8093	20.4941	-0.315159
Dte_g00033	ELIP4 Early light-induced LHC-like protein	2	17.535	17.2201	-0.314833
Dte_g11461	HCF173 PSII biogenesis protein (alias=CPLD10)	30	23.1115	22.7967	-0.314791
Dte_g07376	Adenosine/AMP deaminase (alias=ADA1)	3	18.789	18.4746	-0.314462
Dte_g04903	Predicted protein	2	17.7326	17.4191	-0.313512
Dte_g09430	CLPC1 Chaperone protein ClpC1, chloroplastic	88	26.0187	25.7057	-0.313008
Dte_g07883	Predicted protein	8	20.3973	20.0848	-0.312511
Dte_g15059	atpE ATP synthase epsilon chain	23	25.1243	24.8119	-0.312376
Dte_g11862	Predicted protein	75	26.1225	25.8105	-0.311974
Dte_g00365	Thylakoid llumen protein (alias=TL19)	10	23.408	23.0963	-0.311743
Dte_g01231	GAPA1 Glyceraldehyde-3-Phosphate Dehydrogenase A	131	28.2628	27.9513	-0.311549
Dte_g10873	Predicted protein	5	18.1003	17.7888	-0.311497
Dte_g15048	rps18 30S ribosomal protein S18	11	22.6664	22.3554	-0.311053
Dte_g10899	Alcohol dehydrogenase (alias=ADH7A)	26	23.4866	23.1756	-0.310941
Dte_g07393	TATA1 TatA-like sec-independent protein translocator subunit	3	20.5703	20.2594	-0.310904
Dte_g07290	Predicted protein	6	19.7824	19.4717	-0.310715
Dte_g09300	PRX6 Peroxiredoxin Q	15	23.5846	23.2746	-0.310024
Dte_g10860	RFK2 Riboflavin kinase 2	8	19.971	19.6613	-0.309672
Dte_g05492	Predicted protein	18	21.9712	21.6617	-0.309497
Dte_g09377	CGL2 putative methyltransferase	7	20.2794	19.9699	-0.309477
Dte_g13724	Predicted protein	5	19.8918	19.5825	-0.309369
Dte_g06919	GEA1 Putative lysophospholipase, glycerol-ester acylhydrolase	16	21.8642	21.5549	-0.309286
Dte_g05555	HFLX1 Putative chloroplast GTP-bidning protein involved in ribosome hibernation or ribosome biogenesis	3	17.8411	17.5321	-0.30901
Dte_g12170	Predicted protein	3	17.8539	17.5449	-0.309006
Dte_g03285	Predicted protein	4	18.9941	18.6852	-0.308917
Dte_g01999	Predicted protein	12	20.4371	20.1283	-0.308833
Dte_g13898	SHKH1 Chorismate synthase	41	25.4191	25.1106	-0.308516
Dte_g00030	PLAP5 Plastid lipid associated protein 5	32	23.4147	23.1063	-0.308402
Dte_g05520	RRM4 Putative ribosomal RNA methyltransferase	2	17.3646	17.0565	-0.308068
Dte_g00779	Predicted protein	3	18.4567	18.1494	-0.307321
Dte_g09729	Predicted protein	4	18.6405	18.3336	-0.306875
Dte_g13862	STT7 Chloroplast protein kinase required for state transitions (alias=CDPK7)	36	23.556	23.2495	-0.306459
Dte_g10762	SIRB1 Sirohydrochlorin ferrochelatase	3	17.6193	17.3132	-0.306124
Dte_g02106	CGL73 expressed protein Conserved in the Green Lineage	5	19.9874	19.6819	-0.305547
Dte_g09688	Predicted protein	47	24.0509	23.7456	-0.30537
Dte_g10323	PAM18 Presequence translocase-associated protein import motor subunit	3	17.954	17.6487	-0.305324
Dte_g05650	Splicing factor-like protein (alias=SPL4)	3	18.3299	18.025	-0.304862
Dte_g01638	Predicted protein with mechanosensitive ion channel domain (alias=MSC4;MSCL1)	3	18.057	17.7523	-0.304744
Dte_g09990	PRPS6 Chloroplast Ribosomal Protein S6	24	22.4978	22.1931	-0.304723
Dte_g13665	DEAD box ATP-dependent RNA helicase (alias=HEL65)	45	23.5839	23.2807	-0.303239
Dte_g05309	AGP4 ADP-glucose pyrophosphorylase small subunit (alias=STA6)	60	25.7104	25.4072	-0.303216
Dte_g10704	Predicted protein	9	20.7721	20.4711	-0.301047
Dte_g03011	Predicted protein	3	19.4189	19.1183	-0.300549
Dte_g07455	Predicted protein	10	20.7432	20.4439	-0.299325
Dte_g10692	Predicted protein	2	17.1864	16.8874	-0.298976
Dte_g15079	rpl23 50S ribosomal protein L23	13	23.3443	23.0454	-0.298835
Dte_g02426	NUOA11 NADH:ubiquinone oxidoreductase subunit	8	21.6041	21.3054	-0.298714
Dte_g10894	PCD1 Polyketide cyclase/dehydrase	2	19.2637	18.9667	-0.296951
Dte_g12945	Predicted protein	5	19.841	19.5445	-0.296491
Dte_g04628	Predicted protein	6	19.5729	19.2772	-0.295723
Dte_g13642	Predicted protein	5	19.0779	18.7825	-0.295447
Dte_g00764	Predicted protein	21	23.2839	22.9886	-0.295296
Dte_g07728	CGL24 Conserved in the Green Lineage	2	17.2126	16.9173	-0.295286
Dte_g03085	Protein with predicted nucleoside-diphosphate-sugar epimerase activity (alias=NUOAF3)	29	22.7778	22.4827	-0.295103
Dte_g10293	Predicted protein	4	18.0273	17.7323	-0.29502
Dte_g13942	Predicted protein	2	17.9865	17.6918	-0.294739
Dte_g00833	Predicted protein	2	16.4411	16.1465	-0.294644
Dte_g08633	Predicted protein	5	19.6503	19.356	-0.294264
Dte_g12695	Predicted protein	2	17.4261	17.1319	-0.294256
Dte_g10469	(alias=ABC1K2)	3	19.1924	18.8985	-0.293852
Dte_g12025	PRPS21 Chloroplast ribosomal protein S21	12	22.0948	21.8015	-0.293246
Dte_g11404	PRPL33 Chloroplast ribosomal protein L33	3	21.9909	21.6982	-0.29271
Dte_g08300	Predicted protein	7	19.7093	19.4175	-0.291804
Dte_g00788	Predicted protein	59	25.3794	25.0878	-0.291631
Dte_g13985	Predicted protein	4	18.1069	17.8161	-0.290787
Dte_g10896	Predicted protein	3	18.3815	18.0915	-0.290003
Dte_g02144	Predicted protein	5	19.6983	19.4086	-0.289702
Dte_g09354	Predicted protein	2	17.0392	16.7496	-0.289614
Dte_g00545	UbiE/COQ5 methyltransferase family protein (alias=UMM7)	11	20.5519	20.2624	-0.289535
Dte_g09767	PRPS17 Chloroplast ribosomal protein S17	11	24.6062	24.3167	-0.289519
Dte_g06242	Predicted protein	9	19.6136	19.3243	-0.289351
Dte_g00760	PRPL1 Chloroplast ribosomal protein L1	20	24.8147	24.5283	-0.286403
Dte_g03494	ISCA2 Iron-sulphur cluster biosynthesis family protein 2	4	19.3885	19.1024	-0.286091
Dte_g03012	Predicted protein	18	21.43	21.144	-0.285972
Dte_g00143	METM1 S-adenosylmethionine synthetase	63	26.911	26.6251	-0.285842
Dte_g13039	Predicted protein	2	16.9334	16.6477	-0.285724
Dte_g07556	PGI1 Phosphoglucose isomerase 1	46	24.6971	24.4126	-0.284554
Dte_g14107	Putative metallochaperone	10	19.9462	19.6622	-0.284064
Dte_g04466	Predicted protein	20	22.3113	22.0274	-0.283869
Dte_g00448	Predicted protein	2	16.5484	16.2652	-0.283154
Dte_g10895	HIS1 N-5-phosphoribosyl-ATP transferase	24	22.9072	22.6245	-0.282682
Dte_g00825	Prolyl 4-hydroxylase 11 (alias=PFH11)	6	19.0103	18.7276	-0.282663
Dte_g13530	Predicted protein	15	21.4628	21.1814	-0.2814
Dte_g01060	DAK1 Dihydroxyacetone kinase	52	24.9369	24.6556	-0.281317
Dte_g06000	Predicted protein	16	21.1093	20.8282	-0.281082
Dte_g13731	Predicted protein	5	18.8544	18.5748	-0.279664
Dte_g13203	CPSFL1 CRAL-TRIO hydrophobic ligand-binding (Sec14) domain protein	2	18.4631	18.1844	-0.278747
Dte_g04163	Predicted protein	2	17.032	16.7546	-0.277402
Dte_g14178	TSF2 Phenylalanyl-tRNA synthetase	32	23.3293	23.052	-0.2773
Dte_g08330	FKB16H Peptidyl-prolyl cis-trans isomerase, FKBP-type	10	20.9402	20.6632	-0.277022
Dte_g06708	Predicted protein	2	17.9378	17.6609	-0.27696
Dte_g13041	Predicted protein	17	22.278	22.0012	-0.276818
Dte_g05710	Predicted protein	5	20.3146	20.0389	-0.275653
Dte_g09465	UROS2 Uroporphyrinogen-III synthase	8	20.3233	20.0484	-0.27491
Dte_g06931	CGL87 Conserved in the Green Lineage	2	17.4394	17.165	-0.274327
Dte_g09077	Conserved in the Plant Lineage (alias=CPL9)	4	20.0812	19.8073	-0.273913
Dte_g08100	GPAT1 Glycerol-3-phosphate acyltransferase, chloroplast precursor	31	22.8747	22.6016	-0.273101
Dte_g07549	Predicted protein	4	18.6149	18.3425	-0.272429
Dte_g04268	Predicted protein	3	18.139	17.8668	-0.272202
Dte_g13690	Predicted protein	8	19.4614	19.1893	-0.272159
Dte_g07072	Predicted protein	2	16.9659	16.6943	-0.271592
Dte_g05657	CMT1 Mn transport into chloroplast (alias=CPLD63)	3	17.6305	17.3592	-0.27128
Dte_g02348	Predicted protein	2	16.3954	16.1242	-0.271202
Dte_g02319	Predicted protein	2	18.4638	18.1927	-0.271139
Dte_g15060	rps7 30S ribosomal protein S7	14	22.586	22.3151	-0.270901
Dte_g03885	CPLD54 potassium ion transmembrane transporter	7	19.9402	19.6694	-0.270755
Dte_g03074	Predicted protein	2	17.7217	17.451	-0.270644
Dte_g15082	atpA ATP synthase CF1 alpha chain	101	27.4066	27.1363	-0.27034
Dte_g12221	DVR1 3,8-Divinyl protochlorophyllide a 8-vinyl reductase, chloroplast precursor	18	22.6175	22.3472	-0.27032
Dte_g00656	Putative chloroplast 16S rRNA processing factor (alias=ERA1)	11	21.1833	20.9132	-0.270137
Dte_g04218	Predicted protein	29	22.9926	22.7233	-0.269347
Dte_g08878	HKR2B Histidine cyclase rhodopsin	3	18.4074	18.1389	-0.268489
Dte_g10034	Serine O-galactosyltransferase 1 (alias=SGT1A)	2	17.2969	17.0284	-0.268466
Dte_g02008	LPT1A Lysolipid Acyltransferase 1	2	17.8326	17.5645	-0.268152
Dte_g08084	Predicted protein	7	19.5637	19.296	-0.267748
Dte_g03585	Predicted protein	2	15.4124	15.1453	-0.267103
Dte_g04902	LPA2 Low PSII Accumulation 2	9	20.9653	20.6995	-0.265801
Dte_g15067	rps11 30S ribosomal protein S11	9	21.7254	21.4597	-0.265671
Dte_g08692	Predicted protein	4	18.0405	17.776	-0.264545
Dte_g04980	PF13 Dynein Assembly factor PIH domain 1	2	17.2068	16.9423	-0.264465
Dte_g09885	TPT3 Triose-phosphate transporter	5	22.2418	21.9773	-0.264424
Dte_g04294	Predicted protein	4	17.8095	17.5452	-0.264283
Dte_g13160	CPL13 Conserved in the Plant Lineage	2	18.7551	18.4914	-0.263698
Dte_g07941	Predicted protein	2	18.1314	17.868	-0.263461
Dte_g00595	MEC1 2-C-methyl-D-erythritol 2,4-cyclodiphosphate synthase	8	21.9688	21.7055	-0.263365
Dte_g01404	CPLD20 Conserved in the Plant Lineage and Diatoms	19	22.1211	21.8582	-0.262857
Dte_g06898	LTO1 Lumen Thiol Oxidoreductase 1 (alias=CPLD41)	3	17.7682	17.5055	-0.262704
Dte_g09935	PSBP6 PsbP-like protein of thylakoid lumen	22	22.9917	22.7303	-0.261405
Dte_g07970	Predicted protein	8	19.6466	19.3853	-0.261275
Dte_g09452	COQ10 Coenzyme Q-binding protein	2	17.36	17.0994	-0.260647
Dte_g09995	MLT1 Multi-eye protein 1	4	18.529	18.2684	-0.26063
Dte_g04132	STT3A Staurosporin and temperature sensitive 3-like A	4	19.0267	18.7666	-0.260125
Dte_g11313	Predicted protein	9	20.9373	20.6775	-0.259807
Dte_g13534	Predicted protein	3	17.6292	17.3701	-0.259117
Dte_g08841	LPA1L Low PSII Accumulation 1 homolog	10	21.3159	21.0571	-0.258738
Dte_g07825	Predicted protein	3	17.9247	17.666	-0.258697
Dte_g05244	Predicted protein	6	20.3179	20.0599	-0.258044
Dte_g13524	Predicted protein	2	18.8339	18.576	-0.257911
Dte_g07730	Predicted protein	12	21.9404	21.6828	-0.257667
Dte_g12059	Adenylate kinase (alias=ADK2A)	10	21.3209	21.0633	-0.257615
Dte_g02297	Predicted protein	25	22.6744	22.4169	-0.257463
Dte_g03217	FAP304 Flagellar Associated Protein 304	15	21.4545	21.1977	-0.256822
Dte_g13918	ENR1 Enoyl-ACP reductase	34	24.6565	24.4009	-0.255614
Dte_g08494	Branched-chain amino acid aminotransferase (alias=BCA2)	23	22.8421	22.5867	-0.255474
Dte_g12675	DnaJ-like Zinc-finger protein (alias=ZNJ1)	5	20.9419	20.6868	-0.255056
Dte_g00718	CAG2 Gamma carbonic anhydrase 2	17	21.6191	21.3642	-0.254844
Dte_g04000	LPB1 Low Photochemical Bleaching protein	3	17.5947	17.3401	-0.254617
Dte_g05327	Predicted protein	14	21.3899	21.1357	-0.254168
Dte_g08093	RCA1 RuBisCO activase 1, chloroplastic	114	27.1405	26.8867	-0.253841
Dte_g13770	Predicted protein	19	22.8234	22.5697	-0.253666
Dte_g11630	NUOB16 NADH:ubiquinone oxidoreductase B16.6 subunit	8	21.0154	20.7626	-0.252778
Dte_g09297	EIF5B2 Eukaryotic translation initiation factor 5	14	21.9185	21.666	-0.252519
Dte_g03251	ATPG1 Chloroplast ATP synthase subunit II	22	24.9929	24.7406	-0.252267
Dte_g04997	NUOC1A NADH:ubiquinone oxidoreductase subunit	3	18.9119	18.6597	-0.252254
Dte_g10684	Predicted protein	28	23.1397	22.8881	-0.251615
Dte_g11561	Predicted protein	3	17.3719	17.1211	-0.250836
Dte_g02028	GCP3 Gamma tubulin interacting protein	8	19.7566	19.5063	-0.250242
Dte_g09870	Predicted protein	2	17.2851	17.0352	-0.249885
Dte_g14347	ISU1A Iron-sulfur cluster assembly scaffold protein	7	20.3716	20.123	-0.248611
Dte_g00781	Predicted protein	2	17.4632	17.2151	-0.248174
Dte_g11419	RRAA1 Regulator of ribonuclease activity A	15	21.5131	21.2653	-0.247871
Dte_g09961	HIS6 Phosphoribosylformimino-5-aminoimidazole carboxamide ribonucleotide isomerase	15	21.5989	21.351	-0.247811
Dte_g07621	CGL30 Conserved in the Green Lineage	18	22.6807	22.433	-0.247737
Dte_g07962	SDHAF2 Succinate dehydrogenase assembly factor 2	2	17.0267	16.7791	-0.247667
Dte_g08838	Predicted protein	24	23.1866	22.9401	-0.246479
Dte_g01872	Chloroplast DnaJ-like protein 2 (alias=CDJ2)	3	17.3778	17.1316	-0.246186
Dte_g08439	FKB20 peptidyl-prolyl cis-trans isomerase, FKBP-type	13	22.031	21.7857	-0.24539
Dte_g01841	Predicted protein	3	17.2965	17.0522	-0.244267
Dte_g02004	SRP54L Chloroplast SRP54	23	22.8428	22.5992	-0.243564
Dte_g08651	PSBP9 PsbP-like protein of thylakoid lumen	20	22.2416	21.9986	-0.242949
Dte_g00487	Predicted protein	12	19.9555	19.7129	-0.242623
Dte_g07410	Predicted protein	8	18.9156	18.6733	-0.242314
Dte_g06836	PRPS13 Chloroplast ribosomal protein S13	11	23.3041	23.062	-0.242161
Dte_g08366	PDK3 Pyruvate dehydrogenase kinase	6	18.2176	17.9757	-0.241938
Dte_g01470	Predicted protein	3	17.0199	16.7781	-0.241816
Dte_g09474	PRX5 Peroxiredoxin, type II	37	25.7001	25.4586	-0.241509
Dte_g03649	Predicted protein	13	20.7789	20.5377	-0.241246
Dte_g08375	Predicted protein	10	20.1617	19.9205	-0.241231
Dte_g02111	Predicted protein	2	15.1902	14.949	-0.241158
Dte_g08311	ATS2 ATP-sulfurylase	35	23.8331	23.5922	-0.240916
Dte_g12249	Predicted protein	17	21.3706	21.1298	-0.240837
Dte_g02281	Predicted protein	8	20.8997	20.659	-0.240729
Dte_g00346	HLA8 Transcriptional co-activator/nuclease induced by high light	15	22.8096	22.569	-0.240562
Dte_g13652	FIST N domain protein	7	19.5087	19.2684	-0.2403
Dte_g11548	Aldo/keto reductase (alias=AKR8)	30	23.5844	23.3444	-0.240066
Dte_g09170	Predicted protein	3	18.7002	18.4603	-0.239902
Dte_g12250	Predicted protein	2	18.0572	17.8179	-0.239331
Dte_g11612	Predicted protein	2	17.336	17.0976	-0.238471
Dte_g04839	CGL139 Conserved in the Green Lineage	5	20.7316	20.4936	-0.238006
Dte_g01394	possible oxidoreductase	27	23.424	23.1863	-0.237732
Dte_g11472	CGLD35 Conserved in the Green Lineage and Diatoms	7	21.015	20.7774	-0.237574
Dte_g09588	PRPL9 Chloroplast ribosomal protein L9	18	22.6565	22.4192	-0.237309
Dte_g07503	Predicted protein	14	20.8292	20.5921	-0.237041
Dte_g12286	PPR7 PentatricoPeptide Repeat protein 7	7	20.2052	19.9683	-0.236939
Dte_g12532	SMT1 Sterol-C24-methyltransferase	24	24.0446	23.8078	-0.236759
Dte_g12181	CLPB3 ClpB chaperone, Hsp100 family	36	22.8349	22.5984	-0.236551
Dte_g05717	SSS4 Soluble starch synthase IV	13	21.0332	20.7969	-0.236292
Dte_g01472	PMA2 P-type ATPase/cation transporter, plasma membrane	52	23.479	23.2428	-0.236157
Dte_g10660	Predicted protein	7	19.3224	19.0864	-0.236017
Dte_g04840	ELIP2 Early light-induced LHC-like protein	2	18.2486	18.0126	-0.236015
Dte_g08911	Predicted protein	3	20.7783	20.5424	-0.235963
Dte_g10832	GPD1 Glycerol-3-phosphate dehydrogenase/dihydroxyacetone-3-phosphate reductase	67	24.3287	24.0929	-0.235793
Dte_g06939	Predicted protein	4	18.8426	18.6072	-0.23541
Dte_g02616	RNB2 chloroplast RNase II	11	21.2207	20.9875	-0.233193
Dte_g12633	Predicted protein	3	18.0645	17.8314	-0.233144
Dte_g01970	FLU1 FLU protein, chloroplast precursor	9	22.7955	22.5627	-0.232789
Dte_g11342	MGD1 Monogalactosyldiacylglycerol synthase	11	20.5238	20.2911	-0.232761
Dte_g12331	Aldo/keto reductase (alias=AKR3B)	29	24.0503	23.8177	-0.232556
Dte_g01281	NUO18 NADH:ubiquinone oxidoreductase subunit	3	20.7083	20.4768	-0.231548
Dte_g00401	FKB16G Peptidyl-prolyl cis-trans isomerase, FKBP-type	7	20.6756	20.4441	-0.231503
Dte_g09019	PRPL17 Chloroplast ribosomal protein L17	10	22.0211	21.7901	-0.230946
Dte_g00578	Predicted protein	4	18.5777	18.3469	-0.230782
Dte_g02436	RFD1 Riboflavin metabolism-associated deaminase (alias=PYRD1)	5	20.6802	20.4497	-0.230487
Dte_g04669	Predicted protein	3	18.8279	18.5974	-0.230465
Dte_g01887	Predicted protein	6	20.7526	20.5226	-0.230008
Dte_g03935	Predicted protein	10	19.2026	18.9727	-0.229968
Dte_g07643	Predicted protein	16	21.8395	21.6098	-0.22969
Dte_g08657	KSGA1 Dimethyl transferase for modification of 16S rRNA	6	19.6996	19.4706	-0.229095
Dte_g02763	Phosphoglycolate phosphatase/2-deoxygucose-6-phosphate phosphatase (alias=PGP7)	13	22.3158	22.0878	-0.227962
Dte_g08491	HDH1 Histidinol dehydrogenase	17	21.8575	21.6302	-0.227313
Dte_g07328	AAA1 Plastidic ADP/ATP translocase	31	24.4707	24.2436	-0.227062
Dte_g10485	FTSZ1 Plastid division protein	7	19.1957	18.969	-0.226641
Dte_g01123	MIA1 MIA1 subunit of the modifier of inner arms (MIA) complex (alias=FAP100)	2	17.1861	16.9596	-0.226533
Dte_g04629	Predicted protein	7	21.3594	21.1335	-0.225898
Dte_g15078	rpl2 50S ribosomal protein L2	37	24.566	24.3401	-0.225853
Dte_g04155	PAP2 Class-II RNA nucleotidyl transferase 2	3	19.0976	18.8734	-0.22411
Dte_g00050	Chloroplast DnaJ-like protein 5 (alias=CDJ5)	6	19.4367	19.213	-0.223663
Dte_g12986	Predicted protein	10	19.9864	19.763	-0.223352
Dte_g03013	Predicted protein	15	23.774	23.5507	-0.22329
Dte_g12748	Predicted protein	4	17.7655	17.5424	-0.223086
Dte_g00663	Predicted protein	9	21.5878	21.3654	-0.222417
Dte_g07602	Predicted protein	4	17.9532	17.7308	-0.222307
Dte_g15006	nad4 NADH dehydrogenase subunit 4	2	18.4427	18.2209	-0.221778
Dte_g00855	Predicted protein	12	20.5506	20.3298	-0.220791
Dte_g09843	Predicted protein	133	26.1899	25.9691	-0.220751
Dte_g04551	Putative Acyl-CoA oxidase (alias=ACX4)	13	21.3657	21.1454	-0.220353
Dte_g04138	Predicted protein	4	18.4377	18.2175	-0.220114
Dte_g04957	Predicted protein	2	17.3626	17.1429	-0.219622
Dte_g03003	TSU1 Thiosulfate sulfurtransferase	10	22.2554	22.0364	-0.219006
Dte_g04025	THS1 Threonine synthase	41	23.9209	23.702	-0.218891
Dte_g10373	PGK1 Phosphoglycerate kinase, chloroplastic	73	27.3585	27.1402	-0.218319
Dte_g07520	MRPL46 Mitochondrial ribosomal protein L46	5	18.4373	18.2196	-0.217747
Dte_g09620	Predicted protein	13	21.0085	20.7908	-0.217706
Dte_g02058	Predicted protein	3	19.3296	19.1125	-0.217087
Dte_g01853	SIR3 Sulfite reductase	11	19.663	19.446	-0.217015
Dte_g06796	Predicted protein	11	21.3631	21.1462	-0.216909
Dte_g02384	CTAP3 Chloroplast translocon associated protein 3	27	22.8021	22.5855	-0.216663
Dte_g13054	Predicted protein	2	16.4554	16.239	-0.216401
Dte_g04619	FKB19 peptidyl-prolyl cis-trans isomerase, FKBP-type	8	22.6418	22.4259	-0.215941
Dte_g13037	CGL20 Conserved in the Green Lineage	6	20.3738	20.1578	-0.215917
Dte_g11040	Predicted protein	2	16.6404	16.4257	-0.214663
Dte_g12443	NUO3 NADH:ubiquinone oxidoreductase ND3 subunit	6	20.3622	20.1482	-0.214089
Dte_g08149	Predicted protein	4	18.2885	18.0752	-0.213298
Dte_g05707	Predicted protein	17	21.3444	21.1312	-0.213167
Dte_g13312	putative chloride channel (alias=BES6B)	5	20.0338	19.8208	-0.213059
Dte_g02140	Predicted protein	24	22.7123	22.4998	-0.212441
Dte_g13566	TRXO1 Thioredoxin o, mitochondrial	7	21.7625	21.5504	-0.212146
Dte_g12848	Predicted protein	13	23.0341	22.8222	-0.211943
Dte_g11803	TSW2 Putative tryptophanyl-tRNA synthetase	12	20.9615	20.7497	-0.211859
Dte_g11820	CGL11 Conserved in the Green Lineage	5	19.0613	18.8496	-0.211764
Dte_g13406	Predicted protein	3	17.2982	17.0865	-0.211699
Dte_g15029	rps8 30S ribosomal protein S8	20	22.5714	22.3602	-0.211265
Dte_g00406	Short-chain dehydrogenase/reductase (alias=SDR28A)	12	20.8457	20.6358	-0.209932
Dte_g12577	PDC1B Mitochondrial pyruvate dehydrogenase complex, E1 component, alpha subunit	23	23.3026	23.093	-0.209584
Dte_g02284	CGL52 Conserved in the Green Lineage	13	21.3731	21.1638	-0.209251
Dte_g13786	KAS1 3-ketoacyl-ACP-synthase	26	24.6379	24.4289	-0.208941
Dte_g11088	CTAP4 Chloroplast translocon associated protein 4	36	23.5401	23.3312	-0.208925
Dte_g15037	rps3 30S ribosomal protein S3	53	25.2302	25.0214	-0.208758
Dte_g05405	Predicted protein	11	21.7905	21.5824	-0.208093
Dte_g07030	CYN28 Cyclophilin 28	11	21.0569	20.8489	-0.207987
Dte_g12328	Aldo/keto reductase (alias=AKR3A)	7	20.4059	20.1981	-0.207796
Dte_g03845	CGL74 conserved expressed TPR repeat protein	9	21.0694	20.8618	-0.207582
Dte_g12597	UROD2 Uroporphyrinogen-III decarboxylase	25	23.7316	23.5245	-0.207113
Dte_g04660	Predicted protein	4	18.8247	18.6178	-0.206827
Dte_g15010	rps4 30S ribosomal protein S4	26	23.8639	23.6571	-0.206808
Dte_g03670	HBD1 3-hydroxybutyrate dehydrogenase	7	20.0607	19.8542	-0.206509
Dte_g00020	Predicted protein	11	19.7919	19.5858	-0.206179
Dte_g09700	Predicted protein	8	20.4943	20.2882	-0.206092
Dte_g10659	Predicted protein	3	18.9667	18.7609	-0.205839
Dte_g11574	Predicted protein	2	16.8357	16.6299	-0.205801
Dte_g00178	Predicted protein	3	18.0823	17.8781	-0.20422
Dte_g04415	CGL21 Conserved in the Green Lineage	13	21.6378	21.4337	-0.20414
Dte_g06338	SCE1 SUMO-conjugating enzyme	8	20.7837	20.5797	-0.203959
Dte_g08627	ALS1 Acetolactate synthase, large subunit	49	23.6025	23.3987	-0.203792
Dte_g04741	Metallophosphoesterase/metallo-dependent phosphatase (alias=MPA5)	15	21.0624	20.8591	-0.203297
Dte_g07881	ISD11 Iron-sulfur protein biogenesis, desulfurase-interacting protein 11	5	20.7228	20.5198	-0.20291
Dte_g08496	CMP2 Carbamoyl phosphate synthase, small subunit	55	24.7594	24.5569	-0.202519
Dte_g07785	AGT2 Alanine-glyoxylate transaminase	14	21.4131	21.2112	-0.201921
Dte_g10917	CPN23 Chaperonin 23	18	23.6298	23.4279	-0.201892
Dte_g10572	Predicted protein	3	17.7131	17.5114	-0.201731
Dte_g00408	Predicted protein	2	17.6812	17.4795	-0.201712
Dte_g10275	NUO17 NADH:ubiquinone oxidoreductase 17 kDa subunit	10	21.9639	21.7624	-0.201556
Dte_g13327	Predicted protein	9	21.5652	21.3641	-0.201117
Dte_g02450	NUOB10 NADH:ubiquinone oxidoreductase 17.8 kDa subunit	8	22.261	22.0601	-0.200953
Dte_g07945	Predicted protein	3	19.6677	19.4668	-0.200913
Dte_g13218	Glycerol-3-phosphate acyltransferase (alias=GPA3A)	53	24.622	24.4213	-0.200713
Dte_g01813	Predicted protein	3	19.1178	18.9174	-0.200455
Dte_g09414	ERV1B Essential for Respiration and Viability 1	3	18.9849	18.7846	-0.200315
Dte_g00606	ASN1 Asparagine synthase	49	24.1907	23.9916	-0.199054
Dte_g09005	Predicted protein	4	18.0085	17.8098	-0.198657
Dte_g06758	LON1 Mitochondrial LON protease	24	22.3606	22.1635	-0.197034
Dte_g03850	GLYK1 Glycerate kinase	16	21.8407	21.6439	-0.196823
Dte_g10681	Predicted protein	2	16.8524	16.6563	-0.196071
Dte_g07606	LPA3 Low Photosystem II Accumulation 3 (alias=CPLD28)	18	21.4005	21.2049	-0.195625
Dte_g00752	TEF14 Thylakoid lumenal protein	23	25.4281	25.2329	-0.195213
Dte_g09157	Predicted protein	2	14.5661	14.3709	-0.195173
Dte_g05903	Predicted protein	3	18.8364	18.6413	-0.195155
Dte_g02520	Predicted protein	5	18.4482	18.2532	-0.195029
Dte_g02024	CPLD60 possible hydrolase	6	20.6967	20.5022	-0.194578
Dte_g13783	N-acetyltransferase (alias=NAT21)	12	21.5946	21.4001	-0.194433
Dte_g13838	UXS1 UDP-glucuronic acid decarboxylase for UDP-Xylose synthesis	31	23.2626	23.0685	-0.194187
Dte_g04322	PLAP1 Plastid lipid associated protein 1	4	18.7262	18.5321	-0.194119
Dte_g07056	NUOB12 NADH-ubiquinone oxidoreductase B12 subunit	3	19.2841	19.0901	-0.194049
Dte_g02100	Predicted protein	2	20.4004	20.2064	-0.194043
Dte_g10701	Putative rRNA processing factor (alias=YBEH)	7	19.1258	18.9317	-0.194042
Dte_g06559	NADPH--cytochrome P450 reductase-related protein (alias=NCP1)	6	19.3299	19.1358	-0.194036
Dte_g10266	CGL18 Conserved in the Green Lineage	4	18.3935	18.1998	-0.193789
Dte_g00565	Predicted protein	88	24.9078	24.7149	-0.192881
Dte_g11556	CGL27 Conserved in the Green Lineage	19	22.5896	22.3973	-0.192321
Dte_g09226	Predicted protein	2	17.5243	17.3321	-0.192259
Dte_g01275	dehydroascorbate reductase (alias=DAR1)	32	24.5836	24.3915	-0.192133
Dte_g04657	Predicted protein	7	20.1219	19.931	-0.190907
Dte_g15033	ycf1 Forms with TIC20, TIC56 and TIC100 the 1-MD complex mediating chlorolast protein import	100	24.9072	24.7163	-0.190905
Dte_g01725	MRPL40 Mitochondrial ribosomal protein L40	3	19.159	18.9694	-0.189604
Dte_g11452	Predicted protein	5	18.3438	18.1552	-0.188627
Dte_g06648	PAI1 Phosphoribosylanthranilate isomerase 1	7	20.6043	20.4163	-0.187956
Dte_g13192	(alias=ROC56)	3	18.6346	18.4474	-0.187191
Dte_g04596	FKB16C peptidyl-prolyl cis-trans isomerase, FKBP-type	23	24.4094	24.223	-0.186396
Dte_g07797	BTA1A Diacylglyceryl-N,N,N-trimethylhomoserine synthesis protein	21	22.0871	21.9008	-0.186284
Dte_g01873	PHOT1 Phototropin 1	27	22.9614	22.7753	-0.186055
Dte_g03961	Predicted protein	2	17.0279	16.8421	-0.185889
Dte_g12912	Sodium:bile acid symporter	2	18.6128	18.4278	-0.184986
Dte_g01089	ELIP8 Early light-induced LHC-like protein	12	23.0189	22.834	-0.184878
Dte_g02260	Predicted protein	5	19.5936	19.4091	-0.184523
Dte_g13910	Predicted protein	52	24.7768	24.5924	-0.184369
Dte_g00212	PRPL31 Chloroplast ribosomal protein L31	14	22.1375	21.9533	-0.184198
Dte_g10162	Predicted protein	2	16.1471	15.9636	-0.183515
Dte_g10548	Predicted protein	8	21.4016	21.2183	-0.183298
Dte_g13333	NAC2 PsbD mRNA maturation factor Nac2	3	17.238	17.0549	-0.183109
Dte_g05954	GLOD4B Glyoxalase domain containing 4	34	23.7761	23.5932	-0.182908
Dte_g08140	Acyl-CoA oxidase/dehydrogenase (alias=ACO2)	13	20.4469	20.2642	-0.182707
Dte_g10044	STL1 Ser-Thr protein kinase, paralog of STT7	16	22.1415	21.9601	-0.181378
Dte_g00540	PRPS20 Chloroplast ribosomal protein S20	11	23.0196	22.8386	-0.181016
Dte_g06517	GSTS2 Glutathione S-transferase	18	23.1506	22.9698	-0.180744
Dte_g12019	Predicted protein	9	19.9025	19.7218	-0.180669
Dte_g06678	Predicted protein	2	16.8519	16.6714	-0.18044
Dte_g05141	DEG8 Deg protease	12	21.5046	21.3244	-0.18023
Dte_g04613	FTX1 Frataxin	5	18.9945	18.8143	-0.180196
Dte_g09882	DXS1 1-deoxy-D-xylulose 5-phosphate synthase	56	24.1035	23.9237	-0.179799
Dte_g05212	Predicted protein	4	17.5498	17.3703	-0.179557
Dte_g05865	AST1 Aspartate aminotransferase	21	21.9625	21.7831	-0.179336
Dte_g02290	Predicted protein	5	18.7236	18.5445	-0.179087
Dte_g00645	Predicted protein	2	16.6179	16.4389	-0.178964
Dte_g09058	Predicted protein	42	24.2688	24.0908	-0.178043
Dte_g13756	Predicted protein	12	21.5725	21.3945	-0.178016
Dte_g02633	Predicted protein	23	23.7639	23.5867	-0.177244
Dte_g14389	Predicted protein	14	21.5193	21.3421	-0.177135
Dte_g00853	COQ9 Ubiquinone biosynthesis protein	2	17.5244	17.3475	-0.17694
Dte_g03517	GLB1 Nitrogen regulatory protein PII	16	23.1712	22.9943	-0.176882
Dte_g07972	PDH1 Pyruvate dehydrogenase E1 beta subunit	26	23.4543	23.2776	-0.176694
Dte_g13819	Predicted protein	16	23.8511	23.6745	-0.176673
Dte_g00306	CDPK12 Calcium/calmodulin-dependent protein kinase	8	20.3254	20.149	-0.17641
Dte_g07413	Predicted protein	3	19.5483	19.3721	-0.176168
Dte_g13243	GDH2 Glutamate dehydrogenase	9	20.4603	20.2844	-0.175815
Dte_g04416	FAP37 Flagellar Associated Protein 37	5	19.3353	19.1596	-0.175691
Dte_g00316	Predicted protein	6	22.5936	22.4182	-0.175407
Dte_g12541	GCSH1 Glycine cleavage system H protein, mitochondrial	16	22.9298	22.7548	-0.175055
Dte_g05080	CPE1 chloroplast processing enzyme	49	23.4118	23.2371	-0.17471
Dte_g13748	CGL3 Conserved in the Green Lineage	2	20.8015	20.6268	-0.174665
Dte_g05255	Predicted protein	27	21.9963	21.8225	-0.173757
Dte_g05485	CPLD64 Conserved in the Plant Lineage and Diatoms	3	21.2618	21.0882	-0.173585
Dte_g03905	CPL11 translation factor	10	20.6946	20.5212	-0.173398
Dte_g12272	CPLD4 Putative Inositol-phosphate phosphatase	7	20.6255	20.4527	-0.172758
Dte_g03857	NDA5 Type-II NADH dehydrogenase	8	20.5554	20.3826	-0.172752
Dte_g01551	Predicted protein	2	17.0131	16.8404	-0.172601
Dte_g05095	Predicted protein	2	16.2746	16.1022	-0.172369
Dte_g06484	Predicted protein	3	17.7218	17.5496	-0.172238
Dte_g09872	Predicted protein	5	19.4479	19.2758	-0.172107
Dte_g00021	Predicted protein	5	19.9152	19.7433	-0.171858
Dte_g11784	PRPS15 Chloroplast ribosomal protein S15	6	21.3791	21.2078	-0.171328
Dte_g00491	High mobility group protein	25	24.6903	24.52	-0.170333
Dte_g06891	3',5'-cyclic-nucleotide phosphodiesterase (alias=PDE26)	2	18.8175	18.6471	-0.170304
Dte_g04493	Ribonuclease Z (alias=RNZ1)	2	16.8516	16.6815	-0.170126
Dte_g09348	CPLD3 Conserved in the Plant Lineage and Diatoms	11	21.5094	21.3402	-0.169199
Dte_g00641	SABC1 Chloroplast sulfate transporter	16	22.2323	22.0632	-0.169154
Dte_g00546	CGLD7 conserved, expressed esterase / lipase / thioesterase family protein	18	22.1863	22.0178	-0.168507
Dte_g09743	Predicted protein	5	18.0452	17.8774	-0.167809
Dte_g09359	CPN11 Chaperonin 11, chloroplastic	10	23.1876	23.0203	-0.16729
Dte_g12097	CGL40 Conserved in the Green Lineage	2	19.8227	19.656	-0.166702
Dte_g11759	Histone-lysine N-methyltransferase (alias=HLM25)	17	21.0607	20.8945	-0.16619
Dte_g13460	Predicted protein	24	22.63	22.4642	-0.165806
Dte_g00303	Predicted protein	2	15.7289	15.5631	-0.165788
Dte_g11192	Predicted protein	3	17.9422	17.7766	-0.165635
Dte_g10996	CVL1 Ccc1/VIT1-like Fe transporter (alias=VIT1)	3	20.4168	20.2511	-0.165606
Dte_g05079	MPPA1 Mitochondrial processing peptidase alpha subunit	15	21.0254	20.8602	-0.165188
Dte_g11119	Predicted protein	10	20.0079	19.8427	-0.165148
Dte_g02422	RRM10 Putative ribosomal RNA methyltransferase	2	17.3753	17.2103	-0.164999
Dte_g04099	SEC14A Putative phosphoglyceride transfer protein	10	20.4633	20.2987	-0.164526
Dte_g14009	Predicted protein	5	18.1955	18.0322	-0.163313
Dte_g10083	EZY15 Calmodulin-like protein	7	20.1173	19.9551	-0.162189
Dte_g12618	Predicted protein	9	20.614	20.4522	-0.161778
Dte_g12318	Glutathione S-transferase (alias=GST4)	19	21.3554	21.194	-0.161425
Dte_g11702	PRPL21 Chloroplast ribosomal protein L21	9	22.5027	22.3417	-0.160998
Dte_g11299	Predicted protein	10	21.9155	21.7548	-0.160711
Dte_g05802	Predicted protein	19	23.0819	22.9213	-0.160605
Dte_g12871	Predicted protein	8	19.1452	18.9847	-0.160425
Dte_g10934	Predicted protein	9	21.375	21.2148	-0.160164
Dte_g02560	Putative soluble chloroplast ABCF protein, related to bacterial YdiF. (alias=YDIF1)	10	21.1181	20.958	-0.160124
Dte_g03675	Predicted protein	8	20.8008	20.6407	-0.160082
Dte_g08371	COQ5C Phylloquinone biosynthesis methyltransferase	2	17.1688	17.0088	-0.16002
Dte_g02145	FAP412 Flagellar Associated Protein 412	3	16.9172	16.7574	-0.159767
Dte_g07302	Predicted protein	5	18.2966	18.1375	-0.159151
Dte_g13617	CTR1 CTR type copper ion transporter	28	24.3546	24.1958	-0.158774
Dte_g05916	Predicted protein	2	17.4757	17.317	-0.158663
Dte_g00146	TEF18 Glutathione S-transferase-related protein	9	21.5958	21.4371	-0.158633
Dte_g04225	Predicted protein	2	17.4353	17.2769	-0.158354
Dte_g05293	Predicted protein	13	21.1605	21.0022	-0.15829
Dte_g03549	Predicted protein	7	21.3685	21.211	-0.157449
Dte_g04802	Predicted protein	2	16.3078	16.1505	-0.157308
Dte_g02544	RPS7 Cytosolic 80S ribosomal protein S7	38	24.934	24.7768	-0.157212
Dte_g12439	AGP2 ADP-glucose pyrophosphorylase large subunit	32	23.7571	23.6004	-0.156685
Dte_g10898	Predicted protein	3	18.3711	18.2148	-0.156271
Dte_g05239	FAP148B Cation Channel Domain Flagellar Associated Protein 148	3	16.82	16.6638	-0.156175
Dte_g11077	Predicted protein	11	20.8282	20.6725	-0.155694
Dte_g05965	RPP25 Ribonuclease MRP subunit P25	16	22.18	22.0247	-0.155279
Dte_g12007	LCS1A Long-chain acyl-CoA synthetase	13	20.9114	20.7568	-0.154601
Dte_g14142	DEG5 Deg protease	5	19.1376	18.9832	-0.154399
Dte_g02553	PRORP1C Protein-only RNase P	4	17.8801	17.7259	-0.154229
Dte_g11844	Predicted protein	15	20.4223	20.2682	-0.154124
Dte_g04343	Predicted protein	4	18.3912	18.2377	-0.153538
Dte_g08872	Soluble ABC-F domain containing protein	12	20.7143	20.5614	-0.152878
Dte_g08049	SELU1 SELU homolog	12	21.5218	21.369	-0.152738
Dte_g05419	CGL128 Conserved in the Green Lineage	5	19.984	19.8318	-0.152265
Dte_g04796	Predicted protein	2	18.6152	18.4633	-0.151916
Dte_g15049	rps2 30S ribosomal protein S2	69	25.7067	25.5549	-0.151823
Dte_g06515	Predicted protein	2	17.5352	17.3834	-0.151763
Dte_g08302	Predicted protein	5	17.6737	17.5221	-0.151608
Dte_g12367	Predicted protein	2	17.1601	17.0086	-0.151495
Dte_g09655	Glutathione S-transferase (alias=GST7A)	2	16.9312	16.7801	-0.151063
Dte_g00704	Predicted protein	3	17.2335	17.0827	-0.150846
Dte_g09229	Predicted protein	10	20.0191	19.8683	-0.150817
Dte_g02168	OTC1 Ornithine carbamoyltransferase	24	22.3477	22.197	-0.150704
Dte_g00971	FAP387 Flagellar Associated Protein 387	2	17.6331	17.4826	-0.150475
Dte_g03278	Predicted protein	2	18.0539	17.9037	-0.150246
Dte_g09339	CTP4 Copper transporting ATPase	8	19.4857	19.3356	-0.15009
Dte_g00055	Predicted protein	3	17.6933	17.5432	-0.15006
Dte_g08461	BCX1 Beta-carboxyltransferase (ACCase complex)	23	24.1021	23.9521	-0.149971
Dte_g05584	PRPS5 Chloroplast Ribosomal Protein S5	61	24.7414	24.5924	-0.148962
Dte_g01838	PRT1 Anthranilate phosphoribosyltransferase	6	21.5026	21.3537	-0.148909
Dte_g06561	DEG1B Deg protease	2	16.5158	16.367	-0.148881
Dte_g12473	Predicted protein	10	20.3437	20.1949	-0.148825
Dte_g07464	Predicted protein	14	22.0392	21.8905	-0.148715
Dte_g00759	Predicted protein	7	19.9157	19.7671	-0.148505
Dte_g03189	Predicted protein	2	17.2689	17.1205	-0.148466
Dte_g12374	Predicted protein	9	22.7537	22.6052	-0.148456
Dte_g12805	Prolyl 4-hydroxylase 7 (alias=PFH7B)	4	20.1162	19.9681	-0.148093
Dte_g00437	Predicted protein	7	19.6118	19.4637	-0.148052
Dte_g00056	Predicted protein	3	19.0034	18.8556	-0.147841
Dte_g08586	GSH1 Gamma-glutamylcysteine synthetase	27	22.9769	22.8294	-0.147549
Dte_g09078	MRPL1 Mitochondrial ribosomal protein L1	2	17.6932	17.5457	-0.147475
Dte_g10806	Predicted protein	11	20.9056	20.7583	-0.147336
Dte_g13316	Predicted protein	2	16.7962	16.649	-0.147239
Dte_g08857	Cupin- Jumonji-like protein	3	19.3504	19.2037	-0.146756
Dte_g01314	Predicted protein	22	23.4161	23.2694	-0.146663
Dte_g09897	SPD1 Spermidine synthase	9	21.1163	20.9699	-0.146396
Dte_g06108	MRPS19 Mitochondrial ribosomal protein S19	2	16.2409	16.0945	-0.146388
Dte_g13004	BCC3 Acetyl-CoA biotin carboxyl carrier	37	22.7561	22.6104	-0.145664
Dte_g09552	Phosphoglycerate mutase family protein (alias=PGM18)	5	19.8716	19.7266	-0.145064
Dte_g07170	CPN60D Chaperonin 60	66	25.9617	25.8171	-0.14465
Dte_g04154	CTPA1 C-terminal peptidase A	24	22.9871	22.8437	-0.14343
Dte_g03860	Mitochondrial substrate carrier protein (alias=MCP2)	6	18.7137	18.5705	-0.143231
Dte_g10375	Predicted protein	3	16.8871	16.7439	-0.143168
Dte_g14358	EFP1 Organellar elongation factor P	20	22.9226	22.7798	-0.142866
Dte_g02343	Predicted protein	40	25.1195	24.9766	-0.142859
Dte_g11020	Predicted protein	15	22.0344	21.8918	-0.142577
Dte_g00872	Predicted protein	24	24.6153	24.4731	-0.142204
Dte_g11516	Predicted protein	2	17.5952	17.4532	-0.142089
Dte_g03144	CLPD1 ClpD chaperone, Hsp100 family	2	17.6696	17.5275	-0.142084
Dte_g05630	PRX7 2-cys Peroxiredoxin	29	23.6261	23.4848	-0.141316
Dte_g05659	Predicted protein	11	20.3661	20.2251	-0.141047
Dte_g07315	Predicted protein	6	20.65	20.5092	-0.140747
Dte_g04076	Predicted protein	3	17.9615	17.8208	-0.140727
Dte_g09534	SBE1 Starch Branching Enzyme 1	7	22.33	22.1896	-0.140379
Dte_g04756	Predicted protein	3	17.8749	17.7345	-0.140378
Dte_g03593	Predicted protein	7	18.754	18.6138	-0.140175
Dte_g04916	CP12A Calvin cycle protein CP12, chloroplastic	18	24.879	24.739	-0.140029
Dte_g08400	PXN1 Peroxisomal NAD+ carrier	5	18.2296	18.0896	-0.139982
Dte_g02045	Predicted protein	3	18.3107	18.1709	-0.139787
Dte_g13391	PRPL15 Chloroplast ribosomal protein L15	25	23.9676	23.8278	-0.139718
Dte_g00236	ALDH6 Aldehyde dehydrogenase	17	21.9557	21.8161	-0.139653
Dte_g02437	Putative metallochaperone	3	16.9965	16.857	-0.139575
Dte_g05176	EGD1 GAL4 DNA-binding enhancer protein 1	23	22.8577	22.7181	-0.139565
Dte_g05436	Predicted protein	9	20.579	20.4396	-0.139381
Dte_g03541	PIN3 Peptidyl-prolyl cis-trans isomerase, parvulin-type	3	19.0442	18.905	-0.139235
Dte_g10858	Predicted protein	9	20.6611	20.5221	-0.139018
Dte_g02397	MSRB1 Methionine sulphoxide reductase 1A	10	21.4465	21.3077	-0.138866
Dte_g12990	GGT1 Gamma-glutamyl transpeptidase	6	19.718	19.5792	-0.138763
Dte_g06814	Predicted protein	3	17.6505	17.5123	-0.138267
Dte_g00749	THI10 Hydroxyethylthiazole kinase	3	19.5876	19.4494	-0.138252
Dte_g01734	PLAP6 Plastid lipid associated protein 6	6	21.0187	20.8806	-0.138045
Dte_g13429	Predicted protein	24	22.9997	22.8617	-0.138031
Dte_g13675	SPT2 Serine palmitoyltransferase	6	18.9929	18.8551	-0.137786
Dte_g12578	Predicted protein	10	19.4435	19.3057	-0.137781
Dte_g15032	rpl16 50S ribosomal protein L16	5	19.9763	19.8386	-0.13772
Dte_g00839	MRPS45 Mitochondrial ribosomal protein S45	8	19.9528	19.8151	-0.137659
Dte_g09514	Predicted protein	20	22.1043	21.9673	-0.137029
Dte_g08153	RNA pseudouridine synthase (alias=PUS10A)	8	19.5059	19.369	-0.136857
Dte_g12891	CGLD3 conserved protein with DEAD/DEAH box helicase domain and proline rich domain	10	20.2022	20.0656	-0.136692
Dte_g02957	Predicted protein	3	17.5165	17.3799	-0.136689
Dte_g13928	DEAD/DEAH box helicase (alias=HEL13)	5	18.7261	18.5895	-0.13661
Dte_g01419	Predicted protein	66	24.4644	24.3278	-0.136601
Dte_g11673	Predicted protein	5	19.5042	19.3676	-0.136595
Dte_g04160	Putative all-trans-retinol 13,14-reductase (alias=POD2)	5	19.4768	19.3405	-0.136381
Dte_g01965	Predicted protein	28	22.3241	22.1879	-0.136108
Dte_g09691	Predicted protein	45	23.1014	22.9653	-0.136054
Dte_g09517	Predicted protein	24	22.5963	22.4607	-0.135526
Dte_g05361	Predicted protein	2	16.3913	16.2558	-0.135508
Dte_g06920	Predicted protein	5	19.0904	18.9553	-0.135167
Dte_g03587	Halo-acid dehalogenase-like hydrolase (alias=HAD3)	8	20.5502	20.4163	-0.133882
Dte_g04987	Predicted protein	7	19.0378	18.9041	-0.133702
Dte_g15085	rpl20 50S ribosomal protein L20	4	22.3671	22.2338	-0.133303
Dte_g07121	Predicted protein	10	20.1502	20.0179	-0.132304
Dte_g09915	Predicted protein	2	17.3841	17.2524	-0.13167
Dte_g03559	Predicted protein	3	17.4942	17.3626	-0.131505
Dte_g03093	TOM40 40 kDa translocon at mitochondrial outer envelope membrane	32	23.5919	23.4606	-0.131307
Dte_g13517	Predicted protein	8	20.1338	20.0029	-0.130871
Dte_g02005	Predicted protein	4	17.6856	17.5547	-0.130845
Dte_g15002	nad5 NADH dehydrogenase subunit 5	3	19.3213	19.1904	-0.130838
Dte_g11166	Predicted protein	5	18.5621	18.4313	-0.130809
Dte_g13068	TPR10 Tetratricopeptide-repeat protein 10	5	18.3136	18.1832	-0.130469
Dte_g09349	CUTA1 Copper-binding protein CutA	2	17.9352	17.8049	-0.130252
Dte_g11846	Predicted protein	4	19.1795	19.0494	-0.130103
Dte_g00096	DGTT4 Diacylglycerol acyltransferase, DGAT Type 2 (alias=CGLD24)	2	18.5277	18.3983	-0.129339
Dte_g01042	Predicted protein	48	24.3494	24.2204	-0.129015
Dte_g08522	RAD23 UV excision repair protein	17	21.8102	21.6813	-0.128921
Dte_g08613	PYR2 Aspartate carbamoyltransferase	18	22.4617	22.3329	-0.128754
Dte_g04006	Predicted protein	17	22.0628	21.9345	-0.128283
Dte_g07802	OPR18 OctotricoPeptide Repeat protein 18	2	15.7444	15.6161	-0.128266
Dte_g01065	Predicted protein	10	21.2152	21.0878	-0.127427
Dte_g09643	Predicted protein	5	20.0874	19.96	-0.127421
Dte_g07989	Voltage-gated potassium channel (alias=KCN5)	2	16.1904	16.0633	-0.12713
Dte_g01826	CGLD31 RimM-like protein	7	19.999	19.872	-0.126992
Dte_g05301	putative ribosomal 30S subunit assembly factor (alias=YQEH)	6	18.6863	18.5594	-0.12688
Dte_g04264	OTA1 Ornithine transaminase	15	20.9134	20.7867	-0.126744
Dte_g06753	CCS5 Thioredoxin-like protein similar to Arabidopsis HCF164	7	21.0649	20.9382	-0.126626
Dte_g03500	MRPL2 Mitochondrial ribosomal protein L2	6	19.786	19.6598	-0.126226
Dte_g01050	PIN4 Peptidyl-prolyl cis-trans isomerase, parvulin-type	10	20.8399	20.7138	-0.126066
Dte_g09204	ADT1 Prephenate dehydratase	14	21.0102	20.8843	-0.125897
Dte_g04880	Predicted protein	3	17.7441	17.619	-0.125115
Dte_g05781	Predicted protein	11	24.6429	24.518	-0.124895
Dte_g03872	CGL77 Conserved in the Green Lineage	26	22.3555	22.2307	-0.12488
Dte_g12537	Predicted protein	25	24.4395	24.3151	-0.1244
Dte_g02216	Predicted protein	14	21.0824	20.9583	-0.124149
Dte_g11449	Aspartate kinase (alias=AHD2)	10	21.7423	21.6186	-0.123693
Dte_g06038	Predicted protein	61	23.2982	23.1747	-0.123511
Dte_g08944	Predicted protein	2	17.2347	17.1112	-0.123504
Dte_g11607	TSM2 Methionyl-tRNA synthetase	14	22.2068	22.0835	-0.123369
Dte_g00244	CGL70 Conserved in the Green Lineage	2	17.6431	17.52	-0.123114
Dte_g10250	Predicted protein	10	20.2613	20.1382	-0.12311
Dte_g02113	Predicted protein	3	18.906	18.783	-0.123027
Dte_g11034	CGL37 conserved protein related to shikimate kinase	8	19.3921	19.2692	-0.122918
Dte_g04176	TIC20 20 kDa subunit of translocon at the inner membrane of chloroplasts	2	18.0783	17.9556	-0.122771
Dte_g09489	RPA12 DNA-directed RNA polymerase I subunit A12.2	2	16.7884	16.6657	-0.122676
Dte_g08550	COG6A Component of oligomeric golgi complex	4	18.0125	17.8899	-0.122615
Dte_g09536	Predicted protein	16	21.261	21.1385	-0.122512
Dte_g10796	NUO13 NADH:ubiquinone oxidoreductase 18 kDa subunit	8	22.4044	22.282	-0.122441
Dte_g09328	Predicted protein	2	16.4717	16.35	-0.121722
Dte_g01265	TSA1 Alanyl-tRNA-synthetase	53	24.1875	24.0661	-0.12134
Dte_g13352	Predicted protein	4	22.3973	22.2761	-0.121218
Dte_g04499	Predicted protein	3	17.8979	17.7774	-0.120472
Dte_g04790	Predicted protein	31	22.1872	22.0672	-0.120088
Dte_g04255	PAM16 Presequence translocase-associated protein import motor subunit	3	19.2848	19.1648	-0.120058
Dte_g11705	Predicted protein	3	18.6576	18.5376	-0.120038
Dte_g04494	Predicted protein	4	19.6219	19.5019	-0.119998
Dte_g10090	Putative DNA methylase (alias=DMC5)	16	20.7353	20.6153	-0.119987
Dte_g04787	DUR1 Urea carboxylase/allophanate hydrolase	8	19.7466	19.6267	-0.119912
Dte_g12432	SECY1 Thylakoid translocase secY subunit	14	21.6793	21.5595	-0.119856
Dte_g02919	Predicted protein	4	17.5221	17.4024	-0.119766
Dte_g02263	RAA14B Short-chain dehydrogenase/reductase found in psaA trans-splicing complex	11	21.4244	21.3048	-0.119609
Dte_g09891	GPM3B Phosphoglycerate mutase 3	16	23.0183	22.899	-0.11929
Dte_g12406	PAN3 Pantothenate synthetase	7	20.2548	20.1356	-0.119224
Dte_g02332	CPL8 Conserved in the Plant Lineage	15	22.8014	22.6822	-0.119193
Dte_g01741	Predicted protein	9	19.9848	19.8656	-0.119183
Dte_g11510	Nucleoside diphosphate hydrolase (alias=NDH2)	8	19.5704	19.4513	-0.119128
Dte_g03326	GUK1 Guanylate kinase	3	18.7172	18.5982	-0.119024
Dte_g01651	GYX1 Glycolate oxidase	2	15.1322	15.0136	-0.118575
Dte_g08499	EZY7 Early zygote expressed protein	12	22.4858	22.3673	-0.118442
Dte_g11071	RPS20 40S ribosomal protein S20	12	23.0757	22.9574	-0.118369
Dte_g13812	MTP1A Metal Transport Protein 1	4	17.7028	17.5844	-0.118366
Dte_g09565	Predicted protein	2	17.8545	17.7363	-0.118227
Dte_g03865	ETFA1 Electron transfer flavoprotein alpha subunit	3	17.7461	17.628	-0.118093
Dte_g02696	Predicted protein	3	18.671	18.553	-0.117994
Dte_g00774	Predicted protein	3	18.1671	18.0496	-0.117441
Dte_g03427	Predicted protein	3	18.3712	18.2539	-0.117356
Dte_g04472	HXK1A Hexokinase	5	19.0133	18.896	-0.117273
Dte_g13960	MAP1D Methionine aminopeptidase	4	18.1079	17.9908	-0.117076
Dte_g11546	CYB4 Cytochrome b5 flavohemoprotein	4	18.26	18.1429	-0.117012
Dte_g13168	THB6 Truncated hemoglobin	20	24.3306	24.214	-0.11653
Dte_g15080	cemA heme-binding protein	4	18.6409	18.5245	-0.1164
Dte_g03641	Predicted protein	5	20.0297	19.9133	-0.116364
Dte_g12294	CGL17 Conserved in the Green Lineage	3	18.7217	18.6054	-0.116288
Dte_g02832	FAP287 Ubiquitin-like Flagellar Associated Protein	3	17.3272	17.2114	-0.115769
Dte_g03534	STM6 Mitochondrial transcription termination factor	4	18.185	18.0699	-0.115146
Dte_g13285	Predicted protein	15	21.4012	21.2861	-0.115119
Dte_g08399	THI1 Thiamine biosynthetic enzyme	16	20.9985	20.8836	-0.114922
Dte_g04815	PSBP4 PsbP-like protein anchored in thylakoid lumen	19	22.0704	21.9556	-0.114808
Dte_g07811	Predicted protein	2	16.5148	16.4	-0.114799
Dte_g05213	Predicted protein	35	24.2509	24.1363	-0.114655
Dte_g14022	TAL2 Putative transaldolase, plastid form	32	23.266	23.1514	-0.114636
Dte_g13917	Putative triacylglycerol lipase (alias=TGL16)	2	15.4858	15.3715	-0.11437
Dte_g03640	LHL4 LHC-like protein	9	20.4621	20.3479	-0.114224
Dte_g11554	Predicted protein	3	18.446	18.332	-0.113952
Dte_g09124	Predicted protein	3	17.5104	17.3968	-0.113622
Dte_g12941	CGL97 Conserved in the green lineage 97	2	17.4352	17.3217	-0.113521
Dte_g10382	Predicted protein	6	19.4046	19.2912	-0.113374
Dte_g00082	HDT1 Histidine-aspartic acid phosphotransferase	2	18.5205	18.4074	-0.113081
Dte_g01953	CGLD13 conserved protein related to nucleoside diphosphate sugar epimerase	15	21.0696	20.9566	-0.113056
Dte_g14336	Alcohol dehydrogenase (alias=ADH10)	5	20.0028	19.8899	-0.112921
Dte_g13180	PMA3 P-type ATPase/cation transporter, plasma membrane	88	26.0535	25.9406	-0.112909
Dte_g11362	Predicted protein	4	17.3705	17.2577	-0.112852
Dte_g14144	Predicted protein	2	17.7178	17.605	-0.11281
Dte_g06834	RPL12 Cytosolic 80S ribosomal protein L12	16	23.7848	23.6726	-0.112245
Dte_g09939	Predicted protein	2	16.0231	15.9111	-0.112038
Dte_g08106	Phosphoprotein phosphatase 2C-related (alias=PPP17)	3	17.2355	17.1235	-0.111934
Dte_g06872	LCS3B Long-chain acyl-CoA synthetase (alias=CGL105B)	15	21.7925	21.6809	-0.11165
Dte_g10700	Predicted protein	10	20.3122	20.2008	-0.111375
Dte_g06488	TFN7 Transferrin 7 (alias=Tsf2)	69	23.8261	23.715	-0.111146
Dte_g04715	Predicted protein	2	18.7003	18.5892	-0.111088
Dte_g01481	Predicted protein	8	20.6821	20.5711	-0.110992
Dte_g11456	MRPL28 Mitochondrial ribosomal protein L2	3	17.9403	17.8293	-0.110992
Dte_g06958	RTA3 putative arsenite translocating ATPase-like protein	33	23.0323	22.9214	-0.110923
Dte_g12588	Predicted protein	11	21.0376	20.927	-0.110562
Dte_g08833	RPS19 Cytosolic 80S ribosomal protein S19	21	24.3154	24.2051	-0.110311
Dte_g06275	CCD2 related to carotenoid 9,10-9',10' cleavage dioxygenase	10	20.1048	19.9945	-0.110262
Dte_g13182	Predicted protein	11	20.2725	20.1623	-0.110132
Dte_g02007	Predicted protein	10	19.8578	19.7478	-0.110034
Dte_g14181	Predicted protein	13	21.324	21.2142	-0.109821
Dte_g08517	Predicted protein	2	15.9737	15.8641	-0.109563
Dte_g12830	Predicted protein	3	20.7855	20.676	-0.109456
Dte_g06469	CCB2 conserved protein required for cyt b6 assembly	5	18.7333	18.6241	-0.109267
Dte_g03094	Flavin-containing monooxygenase (alias=FMO1)	3	18.7332	18.624	-0.109219
Dte_g12191	DEAD-box RNA helicase (alias=HEL6)	7	19.4544	19.3453	-0.109134
Dte_g03277	Predicted protein	5	18.8485	18.7396	-0.108942
Dte_g02723	HON5 Histone H1	2	19.7792	19.6707	-0.108515
Dte_g09644	TRXX1 Thioredoxin x, chloroplastic	7	21.928	21.8196	-0.108479
Dte_g13834	RCL1 RNA terminal 3' phosphate cyclase	2	16.4915	16.3831	-0.108442
Dte_g09357	Predicted protein	102	25.127	25.019	-0.107936
Dte_g13674	Predicted protein	3	19.1487	19.0407	-0.107927
Dte_g12464	Predicted protein	12	20.7415	20.6336	-0.107851
Dte_g08480	Predicted protein	5	18.8918	18.7842	-0.107562
Dte_g01485	Predicted protein	2	17.4757	17.3681	-0.107545
Dte_g08127	AMI2 Amidase	4	18.5437	18.4363	-0.107412
Dte_g02362	HSLU1 ATP-dependent subunit of the HslUV protease	7	20.0001	19.8929	-0.107116
Dte_g06590	TIE2 tRNA-intron endonuclease	2	16.6394	16.5323	-0.107103
Dte_g14062	Predicted protein	2	17.8727	17.7657	-0.107081
Dte_g08608	Predicted protein	6	19.7949	19.6879	-0.107006
Dte_g01137	Predicted protein	5	19.2012	19.0947	-0.106542
Dte_g01726	Predicted protein	2	18.1114	18.0048	-0.106525
Dte_g02793	CTPC1A C-terminal peptidase C	6	18.9287	18.8222	-0.106502
Dte_g07978	Predicted protein	2	19.2005	19.0943	-0.106237
Dte_g01850	FBB6 Flagellar/basal body protein 6	43	23.276	23.17	-0.106005
Dte_g13514	FAP99 Flagellar Associated Protein 99	3	19.2577	19.1519	-0.105763
Dte_g10748	Predicted protein	11	21.0981	20.9925	-0.105624
Dte_g10829	Predicted protein	4	18.3895	18.2839	-0.105608
Dte_g06757	Predicted protein	2	16.3933	16.2878	-0.105503
Dte_g12878	MNMG1 tRNA uridine 5-carboxymethylaminomethyl modification enzyme	5	19.4253	19.3201	-0.10514
Dte_g09985	Chlorophyllase I (alias=CLH2)	4	18.1577	18.0527	-0.104963
Dte_g06445	CHM1 Chorismate mutase	10	20.9827	20.8778	-0.104919
Dte_g03806	CDPK13 Calcium/calmodulin-dependent protein kinase	11	20.6251	20.5202	-0.104915
Dte_g10618	COX17 Mitochondrial cytochrome c oxidase assembly protein	11	21.7885	21.6844	-0.104173
Dte_g08982	Protein Kinase C Binding Protein	5	20.3328	20.2287	-0.104062
Dte_g02741	NOP14 Nucleolar protein	5	19.2262	19.1222	-0.103983
Dte_g10625	Predicted protein	5	18.7868	18.6833	-0.103478
Dte_g02990	Predicted protein	6	19.3226	19.2192	-0.103383
Dte_g11436	Predicted protein	10	22.3417	22.2393	-0.10243
Dte_g10006	Putative prolyl 4-hydroxylase (alias=PFH20)	2	17.4614	17.3592	-0.102115
Dte_g06353	FKB12 Peptidyl-prolyl cis-trans isomerase, FKBP-type, Flagellar Associated	15	22.9028	22.8008	-0.102003
Dte_g14006	LZTFL1 Leucine Zipper Transcription Factor Like 1	19	22.1159	22.0139	-0.101975
Dte_g07587	SCLA1 Succinyl-CoA ligase alpha chain	20	22.5162	22.4148	-0.101435
Dte_g09079	Predicted protein	3	18.9691	18.8679	-0.101114
Dte_g12517	CVDE1 Chlorophycean Violaxanthin De-epoxidase	14	20.8413	20.7402	-0.101077
Dte_g00291	PBCP1 Thylakoid phosphoprotein phosphatase 2C-related	15	21.2901	21.1892	-0.100871
Dte_g08236	Predicted protein	2	16.1083	16.0075	-0.10071
Dte_g10186	Predicted protein	7	19.114	19.0134	-0.100563
Dte_g03843	Predicted protein	15	23.8756	23.7752	-0.10043
Dte_g10252	Predicted protein	2	16.4828	16.3826	-0.100222
Dte_g04477	Predicted protein	2	18.0976	17.9975	-0.100086
Dte_g00854	TRXM1 Thioredoxin m, chloroplastic	2	16.0769	15.9769	-0.100013
Dte_g03781	TMU1 tRNA (uracil-5-)-methyltransferase	3	18.0127	17.9129	-0.0998338
Dte_g12646	Predicted protein	4	18.1808	18.0811	-0.0996467
Dte_g13296	CGL56 Putative rhodanese-like protein	26	22.9174	22.8181	-0.0992983
Dte_g03950	Predicted protein	3	17.5988	17.4996	-0.0991651
Dte_g13207	Carboxyltransferase interactor (alias=CTI1)	7	23.0012	22.9023	-0.0988595
Dte_g01588	Predicted protein	2	17.9554	17.8568	-0.098611
Dte_g00395	Predicted protein	85	24.6221	24.5237	-0.0983534
Dte_g09530	Sphinganine-1-phosphate aldolase/lyase (alias=SPA1)	9	20.7237	20.6254	-0.0982241
Dte_g08802	CPLD31 Conserved in the Plant Lineage and Diatoms	11	22.1817	22.0838	-0.0979203
Dte_g06760	Predicted protein	2	16.8343	16.7364	-0.0979165
Dte_g12859	Predicted protein	25	22.5235	22.4259	-0.0975698
Dte_g07206	Predicted protein	48	23.5797	23.4821	-0.0975661
Dte_g10632	Predicted protein	25	21.9396	21.8421	-0.0974793
Dte_g03227	Phosphoprotein phosphatase (alias=PPP24)	3	18.1709	18.0737	-0.0972433
Dte_g02214	DOH1 Deoxyhypusine hydroxylase/monooxygenase	17	21.0077	20.9106	-0.0970417
Dte_g10737	Predicted protein	3	17.6908	17.5938	-0.0969718
Dte_g09589	Septin-like protein	16	22.2474	22.1507	-0.0967086
Dte_g02280	Predicted protein	22	21.4669	21.3703	-0.0966338
Dte_g01962	OGD1 2-oxoglutarate dehydrogenase, E1 subunit	49	23.747	23.6505	-0.0965392
Dte_g04854	HSLV1 ATP-dependent subunit of mitochondrial HslUV protease	5	18.989	18.8925	-0.0964945
Dte_g03715	Predicted protein	4	18.9075	18.8113	-0.0961532
Dte_g03141	Predicted protein	7	20.7248	20.629	-0.0958217
Dte_g12442	Predicted protein	2	21.1416	21.0458	-0.0957306
Dte_g12793	CGL143 predicted protein	11	21.0548	20.9592	-0.0955877
Dte_g10321	Predicted protein	3	18.01	17.9144	-0.0955542
Dte_g01201	Predicted protein	2	17.2327	17.1371	-0.0955523
Dte_g04848	Putative dehydrogenase	22	24.1869	24.092	-0.0949008
Dte_g00309	Predicted protein	3	18.2028	18.1079	-0.0948449
Dte_g05658	Predicted protein	10	22.1946	22.0999	-0.0946582
Dte_g06769	Predicted protein	2	17.8511	17.7568	-0.0942687
Dte_g08469	ZMY10 Zinc finger MYND-Type containing protein 10	2	16.8307	16.7366	-0.0941406
Dte_g00676	Predicted protein	37	24.6767	24.5827	-0.0940402
Dte_g05944	CGL116 Conserved in the Green Lineage	5	19.6478	19.5539	-0.0938986
Dte_g10529	MRPS10 Mitochondrial ribosomal protein S10	3	18.3203	18.2271	-0.0932261
Dte_g07435	Predicted protein	2	21.2977	21.2047	-0.0929742
Dte_g01374	COX4 Mitochondrial cytochrome c oxidase subunit Vb, 13 kD	15	23.6458	23.5529	-0.0929694
Dte_g15075	ftsH ATP-dependent zinc metalloprotease	74	23.3474	23.2544	-0.0929434
Contaminant_K1C10_HUMAN	sp|P13645 Keratin, type I cytoskeletal 10 (Cytokeratin-10) (CK-10) (Keratin-10) (K10) - Homo sapiens (Human).	10	20.7169	20.6246	-0.0922772
Dte_g07680	CLPR4 inactive subunit of chloroplast ClpP complex	15	22.5203	22.4283	-0.0920213
Dte_g00678	Predicted protein	10	20.4549	20.363	-0.0918756
Dte_g02441	Predicted protein	4	17.2796	17.1878	-0.0917704
Dte_g02367	HSLU2 Peptidase subunit of mitochondrial HslUV protease	8	20.3447	20.2532	-0.0915462
Dte_g11562	Predicted protein	2	18.8746	18.7833	-0.0912365
Dte_g13817	Predicted protein	17	21.4768	21.3857	-0.0911591
Dte_g07968	ITPK2 Inositol 1,3,4-trisphosphate 5/6-kinase	8	19.5325	19.4415	-0.090938
Dte_g10306	Predicted protein	19	22.904	22.8136	-0.0904451
Dte_g10444	HKR2A Histidine cyclase rhodopsin	9	19.5274	19.4371	-0.0903511
Dte_g06365	Predicted protein	22	21.5656	21.4754	-0.0901293
Dte_g00526	Predicted protein	35	22.9806	22.8908	-0.0897187
Dte_g03194	GPD4 Glycerol-3-phosphate dehydrogenase/dihydroxyacetone-3-phosphate reductase	17	21.4062	21.3166	-0.0895553
Dte_g13629	ECT1 CDP-Ethanolamine synthase	13	20.3699	20.2804	-0.0894776
Dte_g07338	RNP3 Small nucleolar ribonucleoprotein U3 component	8	19.7185	19.6292	-0.0892946
Dte_g15069	atpH ATPase III subunit	2	17.998	17.9089	-0.0891034
Dte_g04011	Predicted protein	2	17.157	17.0686	-0.0884067
Dte_g05441	Predicted protein	2	17.3174	17.229	-0.0883962
Dte_g12251	ion channel/ voltage-gated chloride channel (alias=CLV6)	13	20.8975	20.8092	-0.0883634
Dte_g12688	FAP281B Flagellar Associated Coiled-Coil Protein 281	3	17.7082	17.6199	-0.0883187
Dte_g05245	Predicted protein	6	22.4443	22.3561	-0.0882421
Dte_g04412	Predicted protein	4	18.4382	18.3502	-0.0879706
Dte_g11936	CLPB1 ClpB chaperone, Hsp100 family	3	17.7505	17.6628	-0.0877248
Dte_g03555	Predicted protein	5	18.2161	18.1286	-0.0875425
Dte_g12246	Predicted protein	13	21.3776	21.2902	-0.0874273
Dte_g05647	Predicted protein	4	18.7045	18.6171	-0.0873772
Dte_g08552	Predicted protein	11	19.7428	19.6559	-0.0869073
Dte_g07861	Predicted protein	18	23.5071	23.4206	-0.0865883
Dte_g06403	Short-chain dehydrogenase/reductase (alias=SDR8)	11	20.73	20.6434	-0.0865749
Dte_g00164	Predicted protein	8	20.2199	20.1335	-0.0864239
Dte_g04112	ALA1 ATPase, phospholipid transporter	2	16.4496	16.3632	-0.0864157
Dte_g13616	PRORS1 organellar class II (G, H, P and S) tRNA synthetase	17	22.0406	21.9542	-0.0864113
Dte_g11417	Predicted protein	3	17.0289	16.9425	-0.0863904
Dte_g00078	Predicted protein	11	20.4572	20.3711	-0.0861116
Dte_g05935	Predicted protein	11	20.5309	20.4449	-0.085991
Dte_g09560	TRXF1 Thioredoxin f1, chloroplastic	10	22.9735	22.8884	-0.0851471
Dte_g13030	Calcineurin-like phosphoesterase family protein (alias=CNE1)	2	17.9304	17.8454	-0.0849399
Dte_g06751	calcineurin-like phosphoesterase family protein (alias=MPA14)	3	17.9808	17.8959	-0.0848951
Dte_g12212	Predicted protein	10	21.7463	21.6615	-0.084796
Dte_g07977	CPLD50 Conserved in the Plant Lineage and Diatoms	4	20.1489	20.0642	-0.0847459
Dte_g13710	TSR1 Arginyl-tRNA Synthetase	44	23.8588	23.7741	-0.0847262
Dte_g12373	RB47 Polyadenylate-binding protein RB47	53	25.6294	25.5451	-0.0842575
Dte_g00513	SHKD1 Putative dehydroquinate dehydratase/shikimate:NADP oxidoreductase	24	22.0689	21.9847	-0.0841462
Dte_g01052	Predicted protein	13	20.2855	20.2015	-0.0839984
Dte_g13127	Predicted protein	8	19.8486	19.7646	-0.0839688
Dte_g02895	Predicted protein	12	21.2433	21.1599	-0.0833248
Dte_g12742	Predicted protein	19	23.6256	23.5425	-0.0830822
Dte_g01461	PDI3 Protein disulfide isomerase 3	6	21.9233	21.8403	-0.0830565
Dte_g01783	AGS1 Argininosuccinate synthase	50	25.1479	25.065	-0.0829597
Dte_g07719	HDZ1 Zygote-specific homeobox protein	19	20.4392	20.3564	-0.0828024
Dte_g09421	OGD2 Dihydrolipoamide succinyltransferase, oxoglutarate dehydrogenase E2 component	20	22.9521	22.8693	-0.0827833
Dte_g00771	DBR1 RNA lariat debranching enzyme	10	19.944	19.8613	-0.0826975
Dte_g10274	CGLD22 Consserved in the green lineage and diatoms	2	17.3845	17.3019	-0.0826444
Dte_g07161	Phosphoglycolate phosphatase 1A, chloroplastic (alias=PGP1A)	24	22.5267	22.4445	-0.0822558
Dte_g07871	PSBP1A Photosystem II Oxygen Evolution Enhancer protein 2	12	21.6938	21.6118	-0.082007
Dte_g01619	NUOA8 ubiquinol-cytochrome c oxidoreductase chaperone	4	20.3724	20.2907	-0.0817774
Dte_g08242	Predicted protein	13	21.1187	21.0372	-0.0815662
Dte_g03678	Predicted protein	3	20.3688	20.2873	-0.0814962
Dte_g02151	Predicted protein	16	20.8613	20.7799	-0.0813889
Dte_g10819	Predicted protein	5	18.0703	17.9891	-0.0811456
Dte_g06098	XYK1 Xylulose kinase	19	21.8457	21.765	-0.0806542
Dte_g11898	Predicted protein	2	15.6481	15.5676	-0.0804738
Dte_g03404	CGL57 Serine protease of S26A family	7	21.1882	21.1078	-0.0804154
Dte_g14090	Acyl-CoA thioesterase-like protein (alias=TEH6)	2	16.7954	16.715	-0.0803968
Dte_g04462	Predicted protein	4	18.1877	18.1075	-0.0802704
Dte_g08605	Predicted protein	58	22.9001	22.8198	-0.080243
Dte_g12593	Predicted protein	18	21.4742	21.3943	-0.079864
Dte_g13597	TSG2 Glycyl-tRNA synthetase	41	22.9813	22.9019	-0.0793419
Dte_g11959	Predicted protein	48	25.11	25.0311	-0.0788751
Dte_g09116	TSK2 Putative organellar lysyl-tRNA synthetase, tRNA synthetase class II (D, K and N) family protein	23	22.3617	22.2828	-0.078873
Dte_g00238	Predicted protein	11	22.2725	22.1937	-0.0787531
Dte_g10669	LPAAT2 ER 1-acyl-sn-glycerol-3-phosphate acyltransferase	3	17.536	17.4573	-0.0787123
Dte_g03368	Phosphoglycerate mutase (alias=PGM10)	6	20.1106	20.032	-0.0786747
Dte_g03891	GSNOR1 Nitrosoglutathione (GSNO) reductase 1	30	23.3199	23.2413	-0.07862
Dte_g06389	Predicted protein	2	16.5609	16.4823	-0.078578
Dte_g05932	RPS21 Cytosolic 80S ribosomal protein S21	7	21.1496	21.0711	-0.0784916
Dte_g02508	Predicted protein	4	17.7758	17.6975	-0.0782672
Dte_g03543	Nucleosome assembly protein	27	24.2133	24.135	-0.0782311
Dte_g10236	Predicted protein	30	23.5721	23.4939	-0.0781779
Dte_g08457	Predicted protein	10	20.9346	20.8565	-0.078115
Dte_g07501	Predicted protein	9	21.8788	21.8007	-0.0781088
Dte_g05180	Predicted protein	8	18.8269	18.7494	-0.0774971
Dte_g12270	SHKF1 Shikimate kinase	19	22.4839	22.4065	-0.0774447
Dte_g08533	Predicted protein	5	18.1956	18.1186	-0.0770349
Dte_g07379	Predicted protein	2	17.821	17.7445	-0.0764743
Dte_g12937	CGL36 Conserved in the Green Lineage	6	18.5719	18.4955	-0.0763794
Dte_g02950	PRP18 Pre-mRNA splicing factor	7	19.0856	19.0092	-0.0763636
Dte_g10163	Predicted protein	3	17.0457	16.9693	-0.0763494
Dte_g06037	EGD2 GAL4 DNA-binding enhancer protein 2	24	24.2626	24.1867	-0.075945
Dte_g13283	SSS2 Soluble starch synthase II	6	19.3307	19.2548	-0.0758852
Dte_g07923	Putative 3-hydroxyacyl-ACP dehydratase (mitochondrial FAS) (alias=HAD1)	5	17.9818	17.906	-0.0758392
Dte_g09228	FBP1 Fructose-1,6-bisphosphatase Type II	45	24.764	24.6881	-0.0758259
Dte_g12330	Predicted protein	8	19.0205	18.9449	-0.0755606
Dte_g00142	FAP311 Flagellar Associated Protein 311	10	20.4789	20.4036	-0.0752583
Dte_g07139	Predicted protein	2	19.6387	19.5636	-0.0751401
Dte_g10735	FKB16D peptidyl-prolyl cis-trans isomerase, FKBP-type	7	20.8882	20.813	-0.0751255
Dte_g06714	Predicted protein	3	16.3943	16.3196	-0.0746994
Dte_g05832	GLOD4A Glyoxalase domain containing 4	26	24.0449	23.9702	-0.0746849
Dte_g03761	ACX3 Acyl-CoA oxidase/dehydrogenase	12	20.4493	20.3747	-0.0745892
Dte_g06387	Predicted protein	3	17.9849	17.9105	-0.074367
Dte_g07157	TOC75 Translocon at the outer envelope membrane of chloroplasts, 75 kDa subunit	42	23.8433	23.7689	-0.0743627
Dte_g04130	Predicted protein	5	19.3549	19.2805	-0.0743547
Dte_g10030	Predicted protein	6	21.0535	20.9792	-0.0743504
Dte_g11470	COAE2 Dephospho-CoA kinase, CoA biosynthesis	3	18.8525	18.7787	-0.0737786
Dte_g12058	RPPK1 Ribose-phosphate pyrophosphokinase	27	22.751	22.6775	-0.0735636
Dte_g05448	RPL30 Cytosolic 80S ribosomal protein L30	18	24.2553	24.1818	-0.0735216
Dte_g09776	Predicted protein	11	20.811	20.7376	-0.073369
Dte_g07530	Predicted protein	11	20.5521	20.4788	-0.0733152
Dte_g10430	Predicted protein	36	24.5257	24.4525	-0.0731923
Dte_g05171	LEU3 Isopropylmalate dehydrogenase	36	23.4548	23.3816	-0.0731763
Dte_g13753	Predicted protein	26	22.6183	22.5452	-0.0731063
Dte_g08966	CGL104 mitochondrial glycoprotein family protein	3	17.5455	17.4726	-0.0729392
Dte_g12561	Predicted protein	9	20.4478	20.3749	-0.0728527
Dte_g01816	Predicted protein	2	16.902	16.8292	-0.0728514
Dte_g13014	Predicted protein	7	20.1093	20.0367	-0.0725872
Dte_g11550	MRPL80 Mitochondrial ribosomal protein L80	3	17.6174	17.545	-0.0724217
Dte_g00124	Predicted protein	6	18.5108	18.4383	-0.0724123
Dte_g00630	FBA2 Fructose-1,6-bisphosphate aldolase	22	22.936	22.8638	-0.0721812
Dte_g04414	Predicted protein	2	17.7927	17.721	-0.0717517
Dte_g04252	Predicted protein	3	17.0814	17.01	-0.0714056
Dte_g07751	SAH1 S-Adenosyl homocysteine hydrolase	68	25.5471	25.4757	-0.0713818
Dte_g01539	Predicted protein	5	17.8664	17.795	-0.0713379
Dte_g07798	Predicted protein	4	19.1708	19.0994	-0.0713351
Dte_g01906	Pre-mRNA splicing factor (alias=SPL14)	6	19.0735	19.0023	-0.0711856
Dte_g12792	NFU1 Iron-sulfur cluster assembly protein	7	19.9048	19.8336	-0.0711744
Dte_g03303	Predicted protein	9	19.898	19.827	-0.070911
Dte_g00692	Predicted protein	2	15.7095	15.6388	-0.0706456
Dte_g01728	FTSHI4 Chloroplast-import FtsH-like ATPase	21	20.8934	20.8229	-0.0705582
Dte_g00810	Predicted protein	14	21.2262	21.1561	-0.0701423
Dte_g02709	Predicted protein	11	20.7378	20.6677	-0.0701306
Dte_g14200	Adenylate/guanylate cyclase (alias=CYG42)	2	17.6477	17.5776	-0.0700807
Dte_g04170	Predicted protein	19	21.6065	21.5365	-0.0700049
Dte_g02087	CDKB1 plant specific cyclin dependent kinase	6	19.8173	19.7475	-0.0698424
Dte_g11684	Predicted protein	9	20.8728	20.803	-0.069826
Dte_g06444	Predicted protein	15	20.963	20.8936	-0.0694027
Dte_g00874	Predicted protein	15	20.173	20.1038	-0.0691984
Dte_g02730	Predicted protein	3	17.6759	17.6069	-0.0690673
Dte_g09372	Fructose-2,6-bisphosphate 2-phosphatase (alias=FBP3)	6	20.1336	20.0646	-0.0689313
Dte_g10941	Predicted protein	2	16.3608	16.2919	-0.0689239
Dte_g00997	3',5'-cyclic-nucleotide phosphodiesterase (alias=PDE15)	3	17.8328	17.7639	-0.0689054
Dte_g02501	HSP70D Heat shock protein 70D	8	19.7026	19.6337	-0.0688115
Dte_g08852	RPLP1 Acidic ribosomal protein P1	8	22.8479	22.7793	-0.0685615
Dte_g09626	CPLD17 conserved expressed organelle-targeted protein	4	17.8957	17.8274	-0.0682942
Dte_g02570	GCSP1 Glycine cleavage system, P protein	70	24.7832	24.715	-0.0682046
Dte_g07180	ANS1B Anthranilate synthase, alpha subunit	33	23.4933	23.4251	-0.0681863
Dte_g02080	Thioredoxin-like protein (alias=TRL3)	13	22.4838	22.416	-0.0677247
Dte_g01729	(alias=GEX5)	25	22.9434	22.8758	-0.0676091
Dte_g10459	CPLD48 Conserved in the Plant Lineage and Diatoms	25	23.8038	23.7362	-0.0675062
Dte_g12753	Predicted protein	4	19.0853	19.0179	-0.0674228
Dte_g06848	Predicted protein	26	22.0753	22.008	-0.0672493
Dte_g05449	putative N-methyltransferase (alias=HLM18)	14	20.0903	20.0231	-0.0672343
Dte_g00531	Predicted protein	3	18.7541	18.6871	-0.066928
Dte_g10279	Predicted protein	2	16.0963	16.0294	-0.0668916
Dte_g08658	Predicted protein	3	16.9311	16.8643	-0.0668665
Dte_g05112	Predicted protein	9	22.071	22.0042	-0.0667872
Dte_g07025	MRPS2 Mitochondrial ribosomal protein S2	2	17.6985	17.632	-0.0665093
Dte_g04714	VTC4 Polyphosphate Polymerase activity	31	23.726	23.6597	-0.0662539
Dte_g04204	Predicted protein	3	18.4819	18.4161	-0.0658191
Dte_g12433	Predicted protein	2	17.1439	17.0782	-0.0657119
Dte_g14048	FAP205 Flagellar Associated Protein 205	2	18.7116	18.646	-0.0656564
Dte_g13790	RNA pseudouridine synthase (alias=PUS1)	5	18.022	17.9564	-0.0656078
Dte_g09792	TOP3 Topoisomerase type III, organellar DNA gyrase	5	18.0853	18.0197	-0.0656035
Dte_g06368	MRPL24 Mitochondrial ribosomal protein L24	3	18.6483	18.5832	-0.0651514
Dte_g04039	Similar to DRP4 (MX-like) class of Dynamin-like GTPases (alias=DRP4)	3	17.5206	17.456	-0.0646058
Dte_g13895	NIA1A Nitrate reductase	4	18.6526	18.5882	-0.0644045
Dte_g13008	MRPL41 Mitochondrial ribosomal protein L41	2	18.1835	18.1192	-0.0643629
Dte_g10621	PTST1 Protein targeting to starch 1 (alias=CGL12)	10	20.4285	20.3642	-0.0643002
Dte_g01422	CGLD37B Conserved in the green lineage and diatoms 37	32	25.6184	25.5544	-0.0640237
Dte_g09932	Predicted protein	12	22.5696	22.5059	-0.0636562
Dte_g07217	DAE1 Diaminopimelate epimerase	23	22.8099	22.7465	-0.0634025
Dte_g06246	Predicted protein	18	22.4423	22.379	-0.063241
Dte_g04783	ALDH5 Aldehyde dehydrogenase	9	19.7256	19.6625	-0.0630598
Dte_g09977	DnaJ-like protein (alias=DNJ35)	4	18.9158	18.8533	-0.0624716
Dte_g11891	MIF3 Mitochondrial translation initiation factor 3	7	19.729	19.6666	-0.0624271
Dte_g03477	CDPK2 Calcium/calmodulin-dependent protein kinase	17	21.6467	21.5844	-0.0622578
Dte_g06914	MRPL19 Mitochondrial ribosomal protein L19	2	17.3459	17.2839	-0.0619917
Dte_g02421	Predicted protein	11	21.2797	21.2177	-0.0619706
Dte_g00695	Predicted protein	5	18.1077	18.0458	-0.0619578
Dte_g01233	GCN20 Soluble ABC-F domain-containing protein related to GCN20	10	20.7515	20.6898	-0.0616896
Dte_g01003	Predicted protein	9	20.5359	20.4745	-0.061393
Dte_g02794	CTPC1B C-terminal peptidase C	13	21.0398	20.9785	-0.0613332
Dte_g09004	Predicted protein	42	23.8917	23.8305	-0.0612582
Dte_g11565	Aldo/keto reductase (alias=AKR6A)	24	22.8943	22.8332	-0.0611479
Dte_g03582	Predicted protein	2	17.275	17.2139	-0.0611162
Dte_g05583	CLPR1 inactive subunit of chloroplast ClpP complex	24	22.3158	22.2548	-0.0609757
Dte_g06283	Pyridoxamine 5'-phosphate oxidase-like protein (alias=PPO3)	15	21.8863	21.8256	-0.060688
Dte_g00596	TSI1 Putative organellar isoleucyl-tRNA synthetase	36	23.1252	23.0646	-0.0606529
Dte_g10881	Predicted protein	6	19.9314	19.8709	-0.0605136
Dte_g06570	NOL1 Chlorophyll b reductase	10	20.9149	20.8545	-0.060459
Dte_g06912	TPR11B Tetratricopeptide-repeat protein 11	7	19.4219	19.3616	-0.0603194
Dte_g09436	CGE1 Chloroplast GrpE nucleotide release factor	24	23.1117	23.0514	-0.0603056
Dte_g11693	Predicted protein	11	20.9636	20.9036	-0.0600855
Dte_g02423	Predicted protein	5	17.9792	17.9194	-0.0598632
Dte_g11752	SCLB1 Succinate-CoA ligase beta chain	30	22.7852	22.7256	-0.0596288
Dte_g02872	FAP396 Flagellar Associated Protein 396	2	16.4888	16.4293	-0.0595512
Dte_g11310	PGM2 Phosphoglucomutase 2	5	19.889	19.8295	-0.0594887
Dte_g04257	Predicted protein	2	17.3656	17.3062	-0.0593374
Dte_g01194	RIMP1 Factor involved in 30S ribosomal subunit maturation	3	18.9139	18.8548	-0.0591226
Dte_g02286	Predicted protein	2	17.2761	17.2171	-0.0590274
Dte_g03497	Predicted protein	3	21.3475	21.2886	-0.0588475
Dte_g09299	Predicted protein	3	18.289	18.2304	-0.0586346
Dte_g11686	SELB1 Selenocysteine-specific elongation factor EF-Sec	2	17.6676	17.6097	-0.0578992
Dte_g00470	Putative ubiquinone / menaquinone biosynthesis methyltransferase (alias=UMM12)	10	21.5862	21.5284	-0.0578754
Dte_g03583	Small nuclear ribonucleoprotein SmE (alias=SMP3)	5	20.957	20.8997	-0.0572667
Dte_g00362	Mitochondrial substrate carrier protein (alias=MCP26)	20	23.0165	22.9595	-0.0569612
Dte_g13607	Predicted protein	16	20.0376	19.9807	-0.0568812
Dte_g11254	Predicted protein	2	17.3222	17.2656	-0.0566813
Dte_g06255	Short-chain dehydrogenase/reductase (alias=SDR12)	5	19.2148	19.1582	-0.0566112
Dte_g02965	Conserved Protein with Putative intracellular protease/amidase domain	21	23.3476	23.2912	-0.056473
Dte_g05357	Predicted protein	2	18.4456	18.3893	-0.0562644
Dte_g11281	AMA2C Alpha-amylase 2	28	23.086	23.0299	-0.0561458
Dte_g10741	RAT1 Chloroplast tscA maturation factor	2	18.4672	18.4116	-0.0555603
Dte_g12017	Predicted protein	7	18.8801	18.8247	-0.0553866
Dte_g01807	MRPL118 mitochondrial ribosome protein mL118, Chlamydomonas-specific	2	16.964	16.9086	-0.0553368
Dte_g00237	Predicted protein	4	17.8488	17.7937	-0.0550953
Dte_g07004	MRPS4 Mitochondrial ribosomal protein S4	2	17.4367	17.3817	-0.055058
Dte_g01705	KAS3 Putative 3-ketoacyl-ACP-synthase (FAS complex)	12	21.4039	21.349	-0.054892
Dte_g11513	IBA57 Putative transferase CAF17, mitochondrial	5	18.8592	18.8047	-0.0544677
Dte_g03145	Predicted protein	3	18.9186	18.8646	-0.0540514
Dte_g03799	LC7B Roadblock/LC7 Family Light Chain	5	20.1758	20.1217	-0.0540383
Dte_g08976	NUO21 NADH:ubiquinone oxidoreductase subunit	3	18.0229	17.9691	-0.0538153
Dte_g13775	SEX4 Laforin glucan phosphatase, chloroplastic	16	21.2403	21.1865	-0.0537605
Dte_g10521	Predicted protein	21	22.9197	22.8669	-0.0528328
Dte_g08115	Predicted protein	3	18.2782	18.2255	-0.0526764
Dte_g04192	DEAD box ATP-dependent RNA helicase (alias=HEL47)	46	23.9274	23.8748	-0.0525371
Dte_g00591	VPS2A Subunit of the ESCRT-III complex	6	20.1071	20.0547	-0.052366
Dte_g00813	Predicted protein	10	19.8984	19.8461	-0.0523603
Dte_g11706	3-beta hydroxysteroid dehydrogenase/epimerase (alias=ERG6)	9	20.5112	20.4589	-0.0523535
Dte_g10561	Predicted protein	2	18.6589	18.6066	-0.0522534
Dte_g11850	FAD-dependent oxidoreductase (alias=FAO6)	7	20.3445	20.2923	-0.0521556
Dte_g13096	RCA2 RuBisCO activase-like protein	12	21.9496	21.8975	-0.0521183
Dte_g01814	HSP70F Heat shock protein 70F	6	19.7241	19.672	-0.0521002
Dte_g02166	Predicted protein	7	19.3055	19.2537	-0.0518389
Dte_g06048	Predicted protein	7	21.9498	21.8981	-0.0517343
Dte_g03289	CLPP5 active subunit of the chloroplast ClpP complex	19	23.4938	23.4421	-0.0516827
Dte_g07649	CMP1 Carbamoyl phosphate synthase, large subunit	156	26.0966	26.0452	-0.0513266
Dte_g13242	CGL58 Conserved in the Green Lineage	4	18.2208	18.1695	-0.0513187
Dte_g07003	CLPB2 ClpB chaperone, Hsp100 family	6	18.7614	18.7103	-0.051123
Dte_g11738	PWD1 Phosphoglucan water dikinase 1	28	22.4068	22.3557	-0.0511012
Dte_g10320	TIM13 Mitochondrial inner membrane translocase subunit	3	20.6992	20.6481	-0.0510454
Dte_g02876	Acid phosphatase (alias=APT1)	8	18.9918	18.941	-0.0507845
Dte_g06859	RBG1 60S ribosome subunit biogenesis protein	3	18.1115	18.0611	-0.050421
Dte_g06759	Predicted protein	49	23.7502	23.6998	-0.0504123
Dte_g00946	FTSHI6 Chloroplast-import FtsH-like ATPase	28	21.8379	21.7875	-0.0503621
Dte_g09541	Predicted protein	3	17.9891	17.9388	-0.0503459
Dte_g12420	Soluble inorganic pyrophosphatase (alias=IPY3)	18	22.9311	22.8808	-0.0502997
Dte_g04812	Predicted protein	7	19.1089	19.0586	-0.0502844
Dte_g03507	Predicted protein	12	21.7101	21.66	-0.0501468
Dte_g08912	Predicted protein	7	19.6708	19.6208	-0.0499688
Dte_g01868	Predicted protein	3	17.3502	17.3003	-0.0498499
Dte_g12584	SNAPA1 Alpha-SNAP, SNARE complex protein (alias=FAP375)	8	19.2899	19.2403	-0.0495993
Dte_g04948	EIF5A Eukaryotic initiation factor, eIF-5A	41	25.0809	25.0316	-0.0493338
Dte_g03185	Predicted protein	6	19.9711	19.9218	-0.0492733
Dte_g11955	NRT1 Nitrate transporter NRT1 family	2	16.0599	16.0106	-0.0492731
Dte_g13028	Predicted protein	2	17.1394	17.0903	-0.0491269
Dte_g08988	LCI28A Low-CO2-induced aldose reductase	16	22.3842	22.3351	-0.0490966
Dte_g07944	Putative peroxisomal membrane protein	3	18.6243	18.5756	-0.048716
Dte_g08865	Predicted protein	3	18.2369	18.1885	-0.0483853
Dte_g06420	Predicted protein	31	23.0397	22.9914	-0.0483285
Dte_g03954	Predicted protein	2	17.4228	17.3745	-0.0482988
Dte_g09479	Predicted protein	11	20.2232	20.1753	-0.0479416
Dte_g01158	Predicted protein	2	17.565	17.5175	-0.0475626
Dte_g12111	Predicted protein	3	18.5301	18.4827	-0.0473908
Dte_g10403	HSP70C Heat shock protein 70C	51	25.298	25.2507	-0.0473288
Dte_g05350	Predicted protein	2	19.7025	19.6554	-0.0471447
Dte_g01484	Predicted protein	2	17.6143	17.5672	-0.047062
Dte_g11275	RPL23 Cytosolic 80S ribosomal protein L23	27	22.4485	22.4015	-0.0469731
Dte_g08229	MDH1 NAD-dependent malate dehydrogenase 1, chloroplastic	30	24.4593	24.4123	-0.0469536
Dte_g00155	Predicted protein	3	17.8304	17.7837	-0.0466996
Dte_g04312	Predicted protein	5	20.7052	20.6585	-0.0466891
Dte_g04637	TOP4 Topoisomerase type IV	13	20.2872	20.2406	-0.0466544
Dte_g10658	Major facilitator superfamily transporter (alias=MFT24)	2	16.1336	16.087	-0.0466504
Dte_g02576	TPD1 2',5'-phosphodiesterase	2	16.2743	16.2279	-0.0463994
Dte_g07059	DEAD/DEAH box helicase-related protein (alias=HEL45)	7	19.265	19.2186	-0.0463649
Dte_g04113	FAP342 Flagellar Associated Protein 342	3	16.9252	16.879	-0.046274
Dte_g00489	VTC3 protein phosphatase 2C-like	3	16.1802	16.1341	-0.046086
Dte_g01370	SSA11 Tubulin tyrosine ligase	2	16.5322	16.4863	-0.0458768
Dte_g10497	Predicted protein	2	17.5302	17.4845	-0.0456738
Dte_g13997	Predicted protein	3	18.1061	18.0605	-0.0455885
Dte_g02747	TOC34 Translocon at the outer envelope membrane of chloroplasts, receptor subunit	26	22.71	22.6645	-0.0454893
Dte_g04149	Predicted protein	3	20.5871	20.5416	-0.0454513
Dte_g13934	MPI1 Mannose-6-phosphate isomerase, type I	7	19.8799	19.8346	-0.0453619
Dte_g05516	SNRK2J snRK1 family in Chlamydomonas, subgroup 2	21	22.3937	22.3484	-0.0453079
Dte_g08018	Predicted protein	5	19.0745	19.0292	-0.0452925
Dte_g06522	Predicted protein	18	20.8846	20.8397	-0.0449227
Dte_g10857	SSA17B cilia-sensing, structure and/or assembly	4	18.4206	18.3758	-0.0447801
Dte_g09492	Predicted protein	4	18.0586	18.0139	-0.0446845
Dte_g09701	Predicted protein	2	16.8212	16.7769	-0.0443565
Dte_g01936	Predicted protein	3	17.7599	17.7157	-0.0442266
Dte_g07396	LPA1 Low Photosystem II Accumulation 1	26	22.5321	22.4881	-0.0439849
Dte_g05500	CPN10 Chaperonin 10	13	23.3788	23.3362	-0.0426485
Dte_g10812	Predicted protein	10	19.9638	19.9212	-0.0425842
Dte_g03856	Predicted protein	11	20.2917	20.2494	-0.042345
Dte_g10314	Predicted protein	7	20.0771	20.0351	-0.0420677
Dte_g03714	Predicted protein	2	16.5559	16.5141	-0.0418767
Dte_g09453	CPLD59 thylakoid lumenal 17.4 kDa protein	2	17.4927	17.4509	-0.0418401
Dte_g07723	Predicted protein	2	16.7297	16.6883	-0.0414238
Dte_g06492	Predicted protein	3	18.4744	18.4331	-0.0413887
Dte_g01649	CPLD15 conserved organelle protein with lipase active site	4	17.1641	17.1227	-0.0413868
Dte_g15007	cox1 cytochrome oxidase subunit 1	3	19.9676	19.9265	-0.0411053
Dte_g10890	PAB1 Assembly factor for CF1 or F1 (alias=CGLD8)	15	21.2862	21.2451	-0.0410616
Dte_g07505	PEPC2 Phosphoenolpyruvate carboxylase 2	109	25.8681	25.8271	-0.0410346
Dte_g13109	XPD1 RAD3/XP-D family DNA-binding helicase	5	17.9779	17.9369	-0.0409513
Dte_g04696	Predicted protein	3	17.3964	17.3556	-0.0407939
Dte_g13082	CYN20E Cyclophilin 20-5	12	22.1427	22.1024	-0.0402586
Dte_g04760	OGD3 Dihydrolipoamide succinyltransferase	9	19.4568	19.4167	-0.0400578
Dte_g13801	Predicted protein	23	22.8099	22.7706	-0.0393045
Dte_g07281	ROC59A Rhythm Of Chloroplast 59	2	16.6581	16.6189	-0.0391549
Dte_g10429	NUOB22 NADH:ubiquinone oxidoreductase 14 kDa subunit	4	20.7096	20.6709	-0.0387436
Dte_g10987	SELD1 Selenophosphate synthetase	3	17.389	17.3509	-0.0380749
Dte_g13914	Predicted protein	4	18.4904	18.4526	-0.0378086
Dte_g14205	CGLD26 Conserved in the Green Lineage and Diatoms	2	18.3205	18.2831	-0.0373545
Dte_g06349	DGTT2 Diacylglycerol acyltransferase, DGAT Type 2	6	20.8625	20.8256	-0.036894
Dte_g01062	Predicted protein	3	19.1722	19.1355	-0.0366935
Dte_g03610	FKB16B Peptidyl-prolyl cis-trans isomerase, FKBP-type	9	22.1335	22.0969	-0.0366431
Dte_g09263	HIS5 Histidinol phosphate aminotransferase	20	22.4936	22.4571	-0.0364787
Dte_g02578	Predicted protein	15	21.0255	20.9896	-0.0358911
Dte_g02414	Predicted protein	3	18.9022	18.8664	-0.0358714
Dte_g07022	Predicted protein	55	24.5617	24.5258	-0.0358528
Dte_g03469	Predicted protein	7	23.5594	23.5237	-0.0356647
Dte_g06640	HEP2 Hsp70 escorting protein 2, chloroplast	2	18.5857	18.5505	-0.0352355
Dte_g09593	N-acetyltransferase (alias=NAT35)	5	17.7318	17.6966	-0.0351971
Dte_g02799	RPI1 Ribose-5-phosphate isomerase, chloroplastic	27	24.2461	24.2109	-0.0351355
Dte_g02691	Leucine-Rich Repeat Protein	5	19.1263	19.0914	-0.0348667
Dte_g05266	Predicted protein	9	19.504	19.4694	-0.0346272
Dte_g13027	TATC1 TatC-like sec-independent protein translocon subunit	6	20.0133	19.9792	-0.0340994
Dte_g03366	Predicted protein	12	22.7955	22.7615	-0.0339449
Dte_g12008	Predicted protein	22	21.2876	21.2538	-0.0338051
Dte_g05420	Predicted protein	2	16.2207	16.187	-0.0336872
Dte_g02980	Predicted protein	2	16.8952	16.8616	-0.0335921
Dte_g00253	Predicted protein	2	19.4067	19.3737	-0.0330635
Dte_g10247	Predicted protein	8	20.4439	20.411	-0.0329592
Dte_g09017	Putative Avirulence-Induced Gene AGI1 (alias=AGI1)	24	22.3925	22.3596	-0.0328386
Dte_g09233	Predicted protein	8	19.245	19.2123	-0.0327122
Dte_g00584	Predicted protein	3	17.5184	17.4859	-0.0325598
Dte_g06875	MRPS105 Mitochondrial ribosomal protein S105, Chlamydomonas specific	20	22.4794	22.4473	-0.032122
Dte_g10854	CCB4 conserved protein required for cytochrome b6 assembly (alias=CGLD23)	6	19.1606	19.1286	-0.0320383
Dte_g10901	Predicted protein	2	16.7234	16.6914	-0.0320128
Dte_g00435	CYN57 Cyclophilin 57	10	20.1054	20.0735	-0.0319269
Dte_g12973	Predicted protein	14	21.0366	21.0048	-0.031835
Dte_g05230	FAP61 Flagellar Associated Protein 61	6	18.5425	18.5107	-0.0317919
Dte_g00580	FAP313 Flagellar Associated Protein 313	10	21.8845	21.8528	-0.0317558
Dte_g14063	MRPL115 mitochondrial ribosome protein mL115, Chlamydomonas-specific	5	18.8428	18.8112	-0.0316179
Dte_g07528	Predicted protein	4	19.5777	19.5461	-0.0315996
Dte_g10365	Predicted protein	24	22.4963	22.4648	-0.0315136
Dte_g00133	PHT4C Na+-dependent inorganic phosphate cotransporter	3	18.0251	17.9938	-0.0312414
Dte_g06937	Predicted protein	5	20.1174	20.0863	-0.0311328
Dte_g05045	GWD1 Alpha-glucan water dikinase 1	49	23.9197	23.8888	-0.0309346
Dte_g06070	SQE1 Squalene epoxidase	17	20.9739	20.9431	-0.0308697
Dte_g08031	Predicted protein	3	17.8238	17.793	-0.0308306
Dte_g07160	RPI2 ribose-5 phosphate isomerase-related protein	6	18.8547	18.8239	-0.0308063
Dte_g10212	Predicted protein	3	17.3589	17.3282	-0.0307586
Dte_g06501	FTSH11 FtsH-like membrane ATPase/metalloprotease	8	19.9561	19.9255	-0.0306126
Dte_g01018	UPF3 UPF3 regulator of nonsense transcripts, NMD protein	3	17.1151	17.0845	-0.0305792
Dte_g11570	AKC4 conserved expressed ABC-1 like kinase	21	21.424	21.3935	-0.0304815
Dte_g11555	Predicted protein	40	23.0337	23.0034	-0.0302687
Dte_g03879	Predicted protein	3	17.5991	17.5689	-0.0302279
Dte_g06659	Predicted protein	19	22.9261	22.8959	-0.0301626
Dte_g10338	MRPL23 Mitochondrial ribosomal protein L23	2	18.0809	18.0508	-0.0301303
Dte_g10989	SRP1 Alpha Subunit of the SRP Receptor	11	20.5339	20.5039	-0.0299653
Dte_g03195	Predicted protein	3	18.5497	18.5198	-0.029913
Dte_g10703	Predicted protein	5	20.4021	20.3725	-0.0295462
Dte_g11839	Predicted protein	3	20.0432	20.014	-0.029127
Dte_g04089	Predicted protein	6	21.6002	21.5711	-0.0291092
Dte_g04861	CTAP7 Chloroplast translocon associated protein 7	17	20.7627	20.7339	-0.0288035
Dte_g09617	TSV1 Valyl-tRNA synthetase	25	21.8905	21.8619	-0.0285941
Dte_g01127	Predicted protein	3	19.3404	19.312	-0.0283333
Dte_g02242	AMA2A Alpha-amylase 2	39	24.1417	24.1134	-0.0282751
Dte_g11806	Predicted protein	7	21.5555	21.5274	-0.0281052
Dte_g14004	Predicted protein	2	17.2616	17.2341	-0.0274543
Dte_g09458	Putative tripeptidyl peptidase (alias=TPP1)	43	22.8943	22.867	-0.0273347
Dte_g00240	Predicted protein	13	20.0017	19.9745	-0.0271729
Dte_g05613	Predicted protein	3	18.9535	18.9265	-0.0269669
Dte_g03052	NEP1 NEP1-like protein	4	18.9518	18.9252	-0.026592
Dte_g14113	Putative phosphatidylglycerolphosphate phosphatase (alias=PGPP1)	2	15.9626	15.9365	-0.0261077
Dte_g07258	Predicted protein	2	18.587	18.5611	-0.025925
Dte_g03156	Predicted protein	2	15.7644	15.7386	-0.0258655
Dte_g03272	FKB17B peptidyl-prolyl cis-trans isomerase, FKBP-type	6	18.9685	18.9428	-0.0257394
Dte_g03181	Predicted protein	7	19.0266	19.0009	-0.0257172
Dte_g14193	Predicted protein	8	20.8338	20.8082	-0.0255411
Dte_g06380	Predicted protein	3	18.595	18.5699	-0.0251666
Dte_g01681	Predicted protein	2	15.6643	15.6392	-0.0251033
Dte_g09500	ACX1 Acyl-CoA oxidase/dehydrogenase	12	21.172	21.1471	-0.0249035
Dte_g05365	Predicted protein	2	19.2416	19.217	-0.0245988
Dte_g13006	Predicted protein	12	20.8891	20.8645	-0.0245831
Dte_g04540	Predicted protein	8	18.9634	18.9389	-0.0245416
Dte_g09282	Ubiquitin-like Protein	4	18.8803	18.8558	-0.0245219
Dte_g00861	Predicted protein	3	17.5074	17.4833	-0.0240673
Dte_g00523	SUR2 Surfeit 2-like protein	2	18.3714	18.3473	-0.024038
Dte_g09172	MOT13 Predicted protein	2	17.2267	17.2028	-0.0239011
Dte_g10939	Chromate ion transporter (alias=CIT1)	3	19.0657	19.0418	-0.0238613
Dte_g09200	BST1 Bestrophin 1	7	20.6626	20.6392	-0.0233645
Dte_g07592	MRPL119 mitochondrial ribosome protein mL119, Chlamydomonas-specific	4	18.079	18.0557	-0.0232685
Dte_g07523	CYP51G1 Cytochrome P450, CYP51 superfamily	22	22.499	22.4758	-0.0232311
Dte_g01037	CDKA1 Cyclin-dependent kinase	8	20.4407	20.4177	-0.0230648
Dte_g13298	Predicted protein	22	21.6296	21.6066	-0.0230208
Dte_g01831	Predicted protein	9	21.419	21.3963	-0.0226806
Dte_g01398	FAP340 Flagellar Associated Protein 340	17	24.4861	24.4635	-0.0226601
Dte_g08512	PYC1 Pyruvate carboxylase 1	58	23.7874	23.7649	-0.0225752
Dte_g10773	MRPL3 Mitochondrial ribosomal protein L3	8	20.2283	20.2058	-0.0225008
Dte_g07813	DCL2A Dicer-like protein	2	14.9129	14.8904	-0.022458
Dte_g12358	BIO1 Diaminopelargonic acid synthase	3	16.735	16.7127	-0.022281
Dte_g00123	Predicted protein	3	18.2644	18.2421	-0.0222707
Dte_g00654	mitochondrial substrate carrier protein (alias=MCP13)	12	20.555	20.5331	-0.0219707
Dte_g11667	DLX2 Flagellar Outer Arm Dynein light chain 5, thioredoxin	9	20.741	20.7191	-0.0219103
Dte_g01418	ADS1 ADP-sulfurylase	4	18.5348	18.5134	-0.0214195
Dte_g07874	POC17 Proteome of centriole protein 17	17	22.2479	22.2265	-0.02133
Dte_g08883	Predicted protein	13	21.6336	21.6123	-0.0212529
Dte_g02969	Predicted protein	5	18.8171	18.796	-0.0211217
Dte_g03718	NAGK1 N-acetyl-l-glutamate kinase	22	22.3443	22.3234	-0.0209188
Dte_g02159	Predicted protein	6	18.7904	18.7698	-0.020658
Dte_g03798	Predicted protein	4	16.1309	16.1104	-0.0205095
Dte_g10462	N-acetyltransferase (alias=NAT22A)	3	17.9474	17.9273	-0.020111
Dte_g04835	CPN20 Chaperonin 20	26	24.3257	24.3056	-0.0200812
Dte_g04926	Predicted protein	4	18.767	18.7469	-0.020066
Dte_g00706	NSG11 Cofilin/tropomyosin-type actin-binding protein	10	20.6032	20.5836	-0.0196216
Dte_g03830	Predicted protein	18	20.5093	20.4898	-0.0194788
Dte_g09240	Predicted protein	11	20.7383	20.7189	-0.0193755
Dte_g08663	GAT1 Glutamyl tRNA amidotransferase, subunit A	23	21.7047	21.6855	-0.019219
Dte_g00480	TERC1 Thylakoid protein integration factor	3	20.7367	20.7176	-0.0191154
Dte_g01858	Predicted protein	29	23.5362	23.5175	-0.0187722
Dte_g00285	CNS1 Cyclophilin seven suppressor 1	3	17.6866	17.6679	-0.018714
Dte_g11616	Predicted protein	3	17.224	17.2053	-0.018668
Dte_g01067	IPB1 Importin beta	35	22.6902	22.6716	-0.0185283
Dte_g02316	PHR1A CPD photolyase, class II	20	21.3448	21.3264	-0.0184131
Dte_g11115	Predicted protein	13	20.7576	20.7394	-0.0182177
Dte_g07414	OASTL3 O-acetylserine (Thiol)-lyase/cysteine synthase 3	9	20.2122	20.194	-0.0182074
Dte_g02387	Predicted protein	11	21.0511	21.0329	-0.0181884
Dte_g13131	Homoserine kinase (alias=HSK2)	23	23.2003	23.1822	-0.0180945
Dte_g12951	BAF3 chloroplast ATPase CF1 assembly factor (alias=CGLD11)	14	21.9522	21.9342	-0.0180154
Dte_g10732	Predicted protein	8	20.391	20.3733	-0.0176726
Dte_g03071	Predicted protein	6	18.3208	18.3032	-0.017572
Dte_g09627	Predicted protein	4	17.6608	17.6434	-0.0174366
Dte_g03573	Predicted protein	19	21.7169	21.6998	-0.0171396
Dte_g12086	Predicted protein	6	19.4421	19.4252	-0.0169082
Dte_g06673	Predicted protein	9	19.5965	19.58	-0.0165811
Dte_g01972	PURB1 Adenylosuccinate lyase	31	22.4436	22.4271	-0.016468
Dte_g02695	Haloacid dehalogenase-like hydrolase (alias=HAD4)	9	19.6216	19.6052	-0.0164423
Dte_g06876	MSD2 Mn superoxide dismutase	6	22.7168	22.7004	-0.0163773
Dte_g00928	Predicted protein	3	18.3705	18.3549	-0.0156
Dte_g05248	MRPL116 mitochondrial ribosome protein mL116, Chlamydomonas-specific	3	18.2304	18.2149	-0.0155356
Dte_g05355	PURM1 Aminoimidazole Ribonucleotide synthetase	33	23.8152	23.7998	-0.0153975
Dte_g02030	MRPL15 Mitochondrial ribosomal protein L15	2	17.1627	17.1474	-0.0153166
Dte_g13673	CGS1 Cystathionine gamma-synthase	15	22.404	22.3889	-0.0150425
Dte_g04738	RPL38 Ribosomal protein L38	13	22.3218	22.3068	-0.0150326
Dte_g03372	Putative phosphoserine phosphatase (alias=PSP1)	8	18.8841	18.8691	-0.015019
Dte_g10810	Predicted protein	2	16.148	16.133	-0.014987
Dte_g06577	Predicted protein	4	18.302	18.287	-0.014972
Dte_g05156	Predicted protein	4	18.284	18.2692	-0.014835
Dte_g11816	ATP2 Mitochondrial F1F0 ATP synthase, beta subunit	68	25.3534	25.3386	-0.0148182
Dte_g07814	Predicted protein	4	18.3452	18.3304	-0.0147958
Dte_g04279	FRK2B Fructokinase	4	18.8104	18.7957	-0.0146602
Dte_g00097	Aldo/keto reductase (alias=AKR1)	5	19.2944	19.2801	-0.014273
Dte_g05175	NAD dependent epimerase/dehydratase	8	20.8439	20.8297	-0.0141748
Dte_g00765	Predicted protein	5	19.8682	19.854	-0.0141406
Dte_g05084	Predicted protein	4	18.8042	18.7904	-0.0138768
Dte_g00299	TSPSP1 Trehalose-6-phosphate synthase/phosphatase, class I	32	22.3084	22.2947	-0.0136735
Dte_g04266	CYN18A Cyclophilin 18-1	3	18.3813	18.3677	-0.0136167
Dte_g07674	Predicted protein	2	16.8127	16.7992	-0.0135782
Dte_g00635	Predicted protein	2	17.1697	17.1561	-0.0135518
Dte_g02533	Predicted protein	7	18.5788	18.5654	-0.013432
Dte_g00990	Predicted protein	8	20.0545	20.0411	-0.0133927
Dte_g08566	FAP51 Flagellar Associated Protein 51	2	17.3978	17.3845	-0.0133025
Dte_g10699	MRPL30 Mitochondrial ribosomal protein L30	2	16.7275	16.7143	-0.0132195
Dte_g12628	Predicted protein	11	19.7549	19.7418	-0.0131379
Dte_g11423	Predicted protein	14	19.7932	19.7802	-0.012994
Dte_g01944	Predicted protein	2	15.6616	15.6487	-0.0128629
Dte_g03626	Predicted protein	12	19.9789	19.9665	-0.0124054
Dte_g08962	Predicted protein	2	18.2124	18.2001	-0.0123414
Dte_g10597	Short-chain dehydrogenase/reductase (alias=SDR25)	2	16.3907	16.3785	-0.0121736
Dte_g02744	Mitochondrial substrate carrier protein (alias=MCP18)	8	20.8738	20.8619	-0.0118917
Dte_g00610	Predicted protein	3	17.3223	17.3105	-0.0118698
Dte_g13313	Predicted protein	11	20.7379	20.726	-0.011844
Dte_g12679	GWD2 Alpha-glucan water dikinase 2	20	22.2745	22.263	-0.0115024
Dte_g00134	Predicted protein	5	18.6096	18.5981	-0.0114923
Dte_g01259	Putative chloroplast translation peptide-chain release factor 3 (alias=PRF3)	9	19.0996	19.0882	-0.0114224
Dte_g15044	rpoA RNA polymerase alpha subunit	24	22.5916	22.5803	-0.011269
Dte_g08599	Purine 5'-nucleotidase (alias=FPN4)	10	20.914	20.9027	-0.0112224
Dte_g14189	SSS1B Soluble starch synthase IB	13	20.6911	20.6802	-0.0109162
Dte_g00560	Predicted protein	13	20.7266	20.7157	-0.0109115
Dte_g09386	NUOB18 NADH:ubiquinone oxidoreductase 10 kDa subunit	5	19.2074	19.1969	-0.0105192
Dte_g03350	MRPS9 Mitochondrial ribosomal protein S9	2	17.8535	17.8431	-0.010495
Dte_g09332	Predicted protein	4	19.0609	19.0505	-0.0104771
Dte_g13104	Predicted protein	3	17.6041	17.5938	-0.0103567
Dte_g13937	SNF2-related DNA/RNA helicase (alias=SRH17)	18	21.4308	21.4205	-0.0103061
Dte_g07027	Predicted protein	2	16.7738	16.7636	-0.010174
Dte_g06977	Predicted protein	21	21.8431	21.833	-0.0101094
Dte_g05113	Membrane-associated hydroxyproline-rich glycoprotein 4 (alias=MAW4)	12	20.2581	20.248	-0.0100997
Dte_g07539	CPLD2 conserved expressed protein with hydrolase motif	25	22.7953	22.7854	-0.00982743
Dte_g10067	(alias=DIV152)	8	18.7388	18.7292	-0.00968881
Dte_g00875	Predicted protein	7	19.4176	19.4083	-0.00926787
Dte_g04202	Predicted protein	6	18.6446	18.6354	-0.00918719
Dte_g13139	FAP19 Flagellar Associated Protein 19	53	23.5602	23.551	-0.0091859
Dte_g13310	Predicted protein	17	21.2869	21.2779	-0.00894089
Dte_g01818	ODA16 Outer Arm Dynein-IFT adaptor	11	20.6819	20.673	-0.00889069
Dte_g06855	Predicted protein	12	18.9245	18.9158	-0.00867348
Dte_g08978	Predicted protein	3	17.3769	17.3684	-0.00856782
Dte_g01058	OBGE1 Factor possibly involved in assembly of the ribosomal 50S assembly	13	20.6165	20.6081	-0.00843591
Dte_g00172	Predicted protein	3	17.722	17.7136	-0.00843518
Dte_g12775	OPR36 OctotricoPeptide Repeat protein 36	17	22.0485	22.04	-0.00843438
Dte_g11934	Universal stress protein	19	21.829	21.8207	-0.00832859
Dte_g11760	SMP12 U1 small nuclear ribonucleoprotein	13	22.1316	22.1238	-0.00774119
Dte_g12065	Predicted protein	10	20.3874	20.3797	-0.00768958
Dte_g08124	BICD1 Bicaudal D	5	19.3207	19.3136	-0.00709055
Dte_g11302	Predicted protein	2	17.6242	17.6173	-0.00688069
Dte_g00681	MSRA4 Peptide methionine-S-sulfoxide reductase, msrA-type	9	20.2201	20.2133	-0.00679207
Dte_g01486	Predicted protein	3	18.8147	18.808	-0.00673521
Dte_g12287	PYR5 Uridine 5'- monophosphate synthase	29	23.0514	23.0448	-0.00663178
Dte_g01363	Predicted protein	3	17.5114	17.505	-0.0064002
Dte_g00391	FAT1 Acyl carrier protein thioesterase	5	19.609	19.6027	-0.00627851
Dte_g05296	Predicted protein	6	19.028	19.0218	-0.00618196
Dte_g09273	N-acetyltransferase (alias=NAT6)	6	19.6461	19.6402	-0.00597712
Dte_g03713	Predicted protein	2	18.0783	18.0725	-0.00581956
Dte_g12361	Predicted protein	4	18.5286	18.5229	-0.00576495
Dte_g05890	Predicted protein	2	16.4687	16.463	-0.00567414
Dte_g13324	FAP411 Flagellar Associated Protein 411	2	16.144	16.1386	-0.00538569
Dte_g00100	PIMT1 Protein-L-isoaspartate O-methyltransferase	5	18.7236	18.7183	-0.00527223
Dte_g10711	Predicted protein	5	18.4632	18.4582	-0.0050066
Dte_g10753	Predicted protein	5	18.424	18.4192	-0.00486349
Dte_g00447	QOR1 NADPH quinone oxidoreductase	6	18.455	18.4503	-0.00478053
Dte_g00508	COAD1 Pantetheine-phosphate adenylyltransferase, CoA biosynthesis	4	19.1362	19.1314	-0.00473117
Dte_g06029	Predicted protein	3	19.3573	19.3528	-0.00453763
Dte_g03760	ATG8 Autophagy-related protein	9	21.5955	21.5911	-0.00438546
Dte_g08875	Predicted protein	8	18.8412	18.8368	-0.00435657
Dte_g10308	Putative zeaxanthin epoxidase (alias=ZXE3)	6	18.1996	18.1957	-0.00393554
Dte_g00575	Predicted protein	7	19.4064	19.4025	-0.00390792
Dte_g09618	FAP223 Flagellar Associated Protein 223	47	23.9088	23.9049	-0.00388056
Dte_g13323	Predicted protein	3	16.8435	16.8397	-0.00377147
Dte_g09508	Predicted protein	2	15.7752	15.7714	-0.0037571
Dte_g02720	Predicted protein	7	20.5373	20.5337	-0.00363008
Dte_g01699	KIN15 Kinesin motor protein	11	19.3696	19.3665	-0.00309083
Dte_g07670	Predicted protein	11	20.3246	20.3217	-0.00281756
Dte_g01308	Predicted protein	2	19.5434	19.541	-0.00236724
Dte_g01495	Predicted protein	24	23.3686	23.3663	-0.00230276
Dte_g04065	TAB2 conserved chloroplast PsaB RNA binding protein	16	22.3521	22.3499	-0.00227052
Dte_g10811	MRPL25 Mitochondrial ribosomal protein L25	6	19.0149	19.0127	-0.00222327
Dte_g11717	Predicted protein	61	24.3763	24.3745	-0.0017738
Dte_g05952	Predicted protein	8	20.1639	20.1622	-0.0017054
Dte_g12273	Predicted protein	16	22.1381	22.1367	-0.00132759
Dte_g08889	Predicted protein	5	18.1805	18.1793	-0.00114743
Dte_g02093	Predicted protein	4	18.2994	18.2983	-0.00111418
Dte_g01607	Predicted protein	11	19.9666	19.9659	-0.00073088
Dte_g08249	HSP70B Heat shock protein 70B	84	26.4116	26.4111	-0.00054839
Dte_g03382	Predicted protein	8	22.5753	22.5749	-0.00034475
Dte_g03596	Predicted protein	2	17.2862	17.286	-0.00027468
Dte_g08310	Predicted protein	6	18.4496	18.4501	0.00041086
Dte_g08616	Predicted protein	3	17.7229	17.7235	0.0006189
Dte_g10334	ECH3 Enoyl-CoA hydratase 1	25	21.4341	21.4352	0.00110453
Dte_g02539	Putative cleavage and polyadenylation specificity factor 100 kDa subunit	2	16.116	16.1172	0.00114861
Dte_g01604	KAS2 3-ketoacyl-ACP-synthase	16	22.1873	22.1886	0.00131113
Dte_g04328	FAP131 Flagellar Associated Protein 131	4	18.6556	18.6572	0.00161329
Dte_g03622	Predicted protein	3	17.4499	17.4516	0.00163825
[truncated: 3,279 more rows]
